# Supplementary material for: Genome reduction and horizontal gene transfer in the evolution of Endomicrobia—rise and fall of an intracellular symbiosis with termite gut flagellates
Source: mBio. 2024 May 14;15(6):e00826-24. doi: 10.1128/mbio.00826-24 (PMC11257099; doi:10.1128/mbio.00826-24)
Supplement: Supplemental Tables — Tables S1–S7. [file mbio.00826-24-s0004.xlsx]

## Sheet: Table S1 - Metagenomes
Table S1: Termite metagenomes analyzed in the present study. The taxonomic position of the species, sample IDs, Genbank accession numbers, and the number of MAGs obtained from each metagenome are given.
Family	Subfamily	Lineage	Termite species	Sample ID	COII gene accession	SRA accession	Number of MAGs	Gut compart-ment¶	Diet group#	Data source	Isolation source	Collection date	Country	Collector	Latitude/Longitude
Mastotermitidae			Mastotermes darwinensis	Md513	MT188750	SRX11048900	61	H	LT	this study	Lab colony, BAM Federal Institute for Materials Research and Testing, Berlin, sampled 2019		Australia: Northern Territory; near Darwin
Mastotermitidae							61
Hodotermopsidae			Hodotermopsis sjoestedti	Hs463	MT211862	SRX11048893	58	H	LT	this study		2018-11-17	Vietnam: Tam Dao National Park	David Sillam-Dussès	21.417376, 105.622349
Hodotermopsidae							58
Archotermopsidae			Zootermopsis nevadensis	Zx50	MT211879	SRX11048924	26	H	LT	this study		2005-04-15	USA: California, Los Padres National Forest, Mount Pinos	Andreas Brune	34.81496, -119.1391507
Archotermopsidae							26
Stolotermitidae			Porotermes adamsoni	Po218	MK736309	SRX11048914	62	H	LT	this study		2014-09-01	Australia: Queensland, near Lamington National Park	Nathan Lo	-28.214046, 153.126037
Stolotermitidae			Porotermes quadricollis	Pq454	MK922252	SRX11048915	32	H	LT	this study		2018-08-28	Chile: Región del Maule, Estero Los Robles	Valeria Palma Onetto	-35.225246, -71.369964
Stolotermitidae							94
Hodotermitidae			Hodotermes mossambicus	Hm464	MT211861	SRX11048892	67	H	LT	this study		2018-11-17	South Africa: Pretoria	David Sillam-Dussès	-25.753482, 28.237741
Hodotermitidae							67
Kalotermitidae			Calcaritermes temnocephalus	Ct408	MK922267	SRX11048928	64	H	LT	this study		2018-02-14	Panama: Boquisco	Jan Sobotnik	9.337193, -82.541386
Kalotermitidae			Cryptotermes cavifrons	Cc175	MK922258	SRX11048894	55	H	LT	this study	Lab colony, Fort Lauderdale Research & Education Center, sampled 2013			Rudolf H. Scheffrahn	26.0839646, -80.2393931
Kalotermitidae			Cryptotermes dudleyi	Cd354	MK922268	SRX11048905	65	H	LT	this study	Lab colony, BAM Federal Institute for Materials Research and Testing, Berlin, sampled 2002	May 2017			52.443245, 13.287523
Kalotermitidae			Glyptotermes species 5 §	Gx481	MT211858	SRX11048890	85	H	LT	this study		2019-03-05	Cameroon: Ebogo I, Mbalmayo	Jan Sobotnik	3.4181250, 11.4512050
Kalotermitidae			Glyptotermes species 20 §	Gx485	MT211859	SRX11048891	95	H	LT	this study		2019-03-08	Cameroon: Ebogo II, Mbalmayo	Jan Sobotnik	3.3917260, 11.4726140
Kalotermitidae			Glyptotermes species 6 §	Gsp477	MK922276	SRX11048889	85	H	LT	this study		2013-11-14	Thailand: Thung Chang	Jan Sobotnik	19.399181, 101.000213
Kalotermitidae			Incisitermes marginipennis	Im510	MT211863	SRX11048895	63	H	LT	this study	Lab colony; BAM Federal Institute for Materials Research and Testing, Berlin, Germany; sampled Apr-2019				52.443245, 13.287523
Kalotermitidae			Incisitermes snyderi	Iy174	MK922262	SRX11048896	41	H	LT	this study	Lab colony, Fort Lauderdale Research & Education Center, sampled 2013			Rudolf H. Scheffrahn	26.0839646, -80.2393931
Kalotermitidae			Kalotermes flavicollis	Kf353	MK922269	SRX11048898	61	H	LT	this study	Lab colony, BAM Federal Institute for Materials Research and Testing, Berlin, sampled 2017				52.443245, 13.287523
Kalotermitidae			Neotermes castaneus	Nc350	MK922270	SRX11048902	94	H	LT	this study	Lab colony, BAM Federal Institute for Materials Research and Testing, Berlin, sampled 2017				52.443245, 13.287523
Kalotermitidae			Neotermes cubanus	Ncb351	MK922271	SRX11048903	55	H	LT	this study	Lab colony, Czech University of Life Sciences, Prague, sampled 2013	2013	Cuba: Parque Nacional Topes de Collantes, Sierra del Escambray	Ivan Hrdý	21.905920, -80.025672
Kalotermitidae			Neotermes meruensis	Nm470	MK922273	SRX11048907	67	H	LT	this study		2015-08-04	Kenya: Talek	Jan Sobotnik	-1.468780, 35.289799
Kalotermitidae			Procryptotermes leewardensis	Pcl387	MK922266	SRX11048911	86	H	LT	this study		2017-07-19	France: Guadeloupe, Pointe de la Grande Vigie	Vincent Hervé	16.510183, -61.465800
Kalotermitidae			Roisinitermes ebogoensis	Roe453	MK922272	SRX11048917	55	H	LT	this study		2018-02-18	Cameroon: Ebogo II, Mbalmayo	Jan Sobotnik	3.377917, 11.458056
Kalotermitidae							971
Rhinotermitidae	Heterotermitinae		Reticulitermes flavipes ‡	Rs511	MT211874	SRX11048918	29	H	LT	this study	Lab colony; BAM Federal Institute for Materials Research and Testing, Berlin, Germany; sampled Apr-2019				52.443245, 13.287523
Rhinotermitidae	Prorhinotermitinae		Prorhinotermes canalifrons	Pc512	MT211872	SRX11048910	53	H	LT	this study	Lab colony; BAM Federal Institute for Materials Research and Testing, Berlin, Germany; sampled Apr-2019				52.443245, 13.287523
Rhinotermitidae	Rhinotermitinae		Coptotermes formosanus	Cf509	OP594248	SRX11048916	33	H	LT	this study	Lab colony, BAM Federal Institute for Materials Research and Testing, Berlin, sampled 2020				52.443245, 13.287523
Rhinotermitidae							115
Termitidae	Macrotermitinae		Macrotermes cf. amplus	Mx356	MT211864	SRX11048901	28	H	FC	this study		2017-06-19	Cameroon: Northern region	Yves Roisin
Termitidae	Macrotermitinae		Odontotermes sp.	TD116	MT211869	SRX11048922	39	H	FC	this study		2010-07-11	Kenya: Kajiado County	James Nonoh	-1.8343333, 36.8191724
	Macrotermitinae						67
Termitidae	Sphaerotermitinae		Sphaerotermes sphaerothorax	Sph363	MT211876	SRX11048919	16	H	WF	this study		2017-06-19	Cameroon: Ebogo II, Mbalmayo	Jan Sobotnik	3.381958, 11.463214
	Sphaerotermitinae						16
Termitidae	Apicotermitinae		Alyscotermes sp.	Aly426	MT211849	SRX11048882	3	H	SF	this study		2015	Kenya: Kakamega Forest Station	Jan Sobotnik	0.2270310, 34.8927300
Termitidae	Apicotermitinae		Astalotermes quietus	Ast373	MT211850	SRX11048883	13	H	SF	this study		2017-06-19	Cameroon: Ebogo II, Mbalmayo	Jan Sobotnik	3.381958, 11.463214
Termitidae	Apicotermitinae		Euhamitermes sp.	Ehx436	MT211851	SRX11048886	12	H	SF	this study		1905-07-08	China: Bubeng	Jan Sobotnik	21.625956, 101.586217
Termitidae	Apicotermitinae		Jugositermes tuberculatus	Jx357	MT211878	SRX11048897	15	H	SF	this study		2017-06-19	Cameroon: Ebogo II, Mbalmayo	Jan Sobotnik	3.381958, 11.463214
	Apicotermitinae						43
Termitidae	Syntermitinae		Cornitermes nr. pugnax	Co191P1	KP091688	SAMN03344592	32	P1	WF	Rossmassler et al, 2015		2013-08-12	France: French Guiana, near Petit Saut dam	David Sillam-Dussès
Termitidae	Syntermitinae		Cornitermes nr. pugnax	Co191P3	KP091688	SAMN03344593	22	P3	WF	Rossmassler et al, 2015		2013-08-12	France: French Guiana, near Petit Saut dam	David Sillam-Dussès
Termitidae	Syntermitinae		Cornitermes nr. pugnax	Co191P4	KP091688	SAMN03344594	7	P4	WF	Rossmassler et al, 2015		2013-08-12	France: French Guiana, near Petit Saut dam	David Sillam-Dussès
Termitidae	Syntermitinae		Cornitermes pugnax	Co333	MT211853	SRX11048925	12	H	WF	this study		2017-03-22	France: French Guiana, near Petit Saut dam	David Sillam-Dussès	5.071383, -53.039049
Termitidae	Syntermitinae		Embiratermes neotenicus	Emb289P1	KY436202	SAMN13139693	45	P1	SF	Hervé et al, 2020		2016-02-01	France: French Guiana, near Petit Saut dam	David Sillam-Dussès
Termitidae	Syntermitinae		Embiratermes neotenicus	Emb289P3	KY436202	SAMN13139694	52	P3	SF	Hervé et al, 2020		2016-02-01	France: French Guiana, near Petit Saut dam	David Sillam-Dussès
Termitidae	Syntermitinae		Embiratermes neotenicus	Emb289P4	KY436202	SAMN13139695	21	P4	SF	Hervé et al, 2020		2016-02-01	France: French Guiana, near Petit Saut dam	David Sillam-Dussès
Termitidae	Syntermitinae		Labiotermes labralis	Lab288P1	KY436201	SAMN13139696	66	P1	SF	Hervé et al, 2020		2016-01-31	France: French Guiana, near Petit Saut dam	David Sillam-Dussès
Termitidae	Syntermitinae		Labiotermes labralis	Lab288P3	KY436201	SAMN13139697	72	P3	SF	Hervé et al, 2020		2016-01-31	France: French Guiana, near Petit Saut dam	David Sillam-Dussès
Termitidae	Syntermitinae		Labiotermes labralis	Lab288P4	KY436201	SAMN13139698	31	P4	SF	Hervé et al, 2020		2016-01-31	France: French Guiana, near Petit Saut dam	David Sillam-Dussès
	Syntermitinae						360
Termitidae	Termitinae	Cephalotermes_group	Cylindrotermes parvignathus	Cyl330	MT211856	SRX11048885	7	H	WF	this study		2017-03-22	France: French Guiana, near Petit Saut dam	David Sillam-Dussès	5.071383, -53.039049
Termitidae	Termitinae	Microcerotermes_group	Microcerotermes parvus	Mp193P1	KP091690	SAMN03344601	1	P1	WF	Rossmassler et al, 2015		2013-08-12	Democratic Republic of the Congo: near Pointe-Noire	David Sillam-Dussès
Termitidae	Termitinae	Microcerotermes_group	Microcerotermes parvus	Mp193P3	KP091690	SAMN03344602	1	P3	WF	Rossmassler et al, 2015		2013-08-12	Democratic Republic of the Congo: near Pointe-Noire	David Sillam-Dussès
Termitidae	Termitinae	Microcerotermes_group	Microcerotermes parvus	Mp193P4	KP091690	SAMN03344603	4	P4	WF	Rossmassler et al, 2015		2013-08-12	Democratic Republic of the Congo: near Pointe-Noire	David Sillam-Dussès
Termitidae	Termitinae	Microcerotermes_group	Microcerotermes sp.	Mcx344	MT211865	SRX11048899	10	H	WF	this study		2017-03-22	Cameroon: Ebogo II, Mbalmayo	David Sillam-Dussès	3.388333, 11.470222
Termitidae	Termitinae	Neocapritermes_group	Crepititermes verruculosus	Crp329	MT211854	SRX11048927	6	H	SF	this study		2017-03-22	France: French Guiana, near Petit Saut dam	David Sillam-Dussès	5.071383, -53.039049
Termitidae	Termitinae	Neocapritermes_group	Neocapritermes taracua	Nct323	MT211868	SRX11048904	12	H	SF	this study		2017-03-22	France: French Guiana, near Petit Saut dam	David Sillam-Dussès	5.071383, -53.039049
Termitidae	Termitinae	Neocapritermes_group	Neocapritermes taracua	Nt197P1	KP091692	SAMN03344610	6	P1	SF	Rossmassler et al, 2015		2013-08-12	France: French Guiana, near Petit Saut dam	David Sillam-Dussès
Termitidae	Termitinae	Neocapritermes_group	Neocapritermes taracua	Nt197P3	KP091692	SAMN03344611	70	P3	SF	Rossmassler et al, 2015		2013-08-12	France: French Guiana, near Petit Saut dam	David Sillam-Dussès
Termitidae	Termitinae	Neocapritermes_group	Neocapritermes taracua	Nt197P4	KP091692	SAMN03344612	11	P4	SF	Rossmassler et al, 2015		2013-08-12	France: French Guiana, near Petit Saut dam	David Sillam-Dussès
Termitidae	Termitinae	Pericapritermes_group	Dicuspiditermes spinitibialis	Xx448	MT211880	SRX11048923	11	H	SF	this study		2018-04-18	China: Bubeng	Petr Stiblík	21.61799, 101.58134
Termitidae	Termitinae	Promirotermes_group	Promirotermes sp.	Pmx449	MT211871	SRX11048913	15	H	SF	this study		2018-04-18	Cameroon: Ebogo II, Mbalmayo	Jan Sobotnik	3.391726, 11.472614
Termitidae	Termitinae	Termes_group	Globitermes sulphureus	Glo450	MT211860	SRX11048888	6	H	SF	this study		2018-04-18	China: Bubeng	Petr Stiblík	21.96151, 101.20104
Termitidae	Termitinae	Termes_group	Palmitermes impostor	Pal332	MT211870	SRX11048909	11	H	SF	this study		2017-03-22	France: French Guiana, near Petit Saut dam	David Sillam-Dussès	5.071383, -53.039049
Termitidae	Termitinae	Termes_group	Spinitermes trispinosus	Spi319	MT211877	SRX11048920	10	H	SF	this study		2017-03-22	France: French Guiana, near Petit Saut dam	David Sillam-Dussès	5.071383, -53.039049
Termitidae	Termitinae	Termes_group	Termes hospes	Th196P1	KP091693	SAMN03344613	6	P1	SF	Rossmassler et al, 2015		2013-08-12	Democratic Republic of the Congo: near Pointe-Noire	David Sillam-Dussès
Termitidae	Termitinae	Termes_group	Termes hospes	Th196P3	KP091693	SAMN03344614	64	P3	SF	Rossmassler et al, 2015		2013-08-12	Democratic Republic of the Congo: near Pointe-Noire	David Sillam-Dussès
Termitidae	Termitinae	Termes_group	Termes hospes	Th196P4	KP091693	SAMN03344615	27	P4	SF	Rossmassler et al, 2015		2013-08-12	Democratic Republic of the Congo: near Pointe-Noire	David Sillam-Dussès
	Termitinae						278
Termitidae	Cubitermitinae		Polyspathotermes sulcifrons	Cus372	MT211855	SRX11048929	6	H	SF	this study		2017-06-19	Cameroon: Ebogo II, Mbalmayo	Jan Sobotnik	3.381958, 11.463214
Termitidae	Cubitermitinae		Nitiditermes sp. A †	Cu122P1	KP091689	SAMN03344597	5	P1	SF	Rossmassler et al, 2015		2012-04-29	Kenya: Kakamega Forest, Lhiranda Hill	James Nonoh
Termitidae	Cubitermitinae		Nitiditermes sp. A †	Cu122P3	KP091689	SAMN03344598	5	P3	SF	Rossmassler et al, 2015		2012-04-29	Kenya: Kakamega Forest, Lhiranda Hill	James Nonoh
Termitidae	Cubitermitinae		Nitiditermes sp. A †	Cu122P4	KP091689	SAMN03344599	3	P4	SF	Rossmassler et al, 2015		2012-04-29	Kenya: Kakamega Forest, Lhiranda Hill	James Nonoh
Termitidae	Cubitermitinae		Nitiditermes sp. A †	Cu122P5	KP091689	SAMN03344600	18	P5	SF	Rossmassler et al, 2015		2012-04-29	Kenya: Kakamega Forest, Lhiranda Hill	James Nonoh
Termitidae	Cubitermitinae		Furculitermes sp.	Fux382	MT211857	SRX11048887	24	H	SF	this study		2017-06-19	Cameroon: Ebogo II, Mbalmayo	Jan Sobotnik	3.381958, 11.463214
Termitidae	Cubitermitinae		Procubitermes nr. undulans	Pcu381	MT211873	SRX11048912	24	H	SF	this study		2017-06-19	Cameroon: Ebogo II, Mbalmayo	Jan Sobotnik	3.381958, 11.463214
	Cubitermitinae						85
Termitidae	Nasutitermitinae		Coatitermes kartaboensis	Coa324	MT211875	SRX11048926	15	H	SF	this study		2017-03-22	France: French Guiana, near Petit Saut dam	David Sillam-Dussès	5.071383, -53.039049
Termitidae	Nasutitermitinae		Constrictotermes cavifrons	Cx337	MT211852	SRX11048884	9	H	WF	this study		2017-03-22	France: French Guiana, near Petit Saut dam	David Sillam-Dussès	5.071383, -53.039049
Termitidae	Nasutitermitinae		Nasutitermes ephratae	Nx346	MT211867	SRX11048908	8	H	WF	this study		2017-03-22	France: French Guiana, near Petit Saut dam	David Sillam-Dussès	5.071383, -53.039049
Termitidae	Nasutitermitinae		Nasutitermes nr. lujae	Nl494	MT211866	SRX11048906	13	H	WF	this study		2019-03-08	Cameroon: Ebogo II, Mbalmayo	Jan Sobotnik	3.3819580, 11.4632140
Termitidae	Nasutitermitinae		Nasutitermes corniger	Nc150M	KP091691	SAMN03344605	1	M	WF	Rossmassler et al, 2015	Lab colony, Fort Lauderdale Research & Education Center, sampled 2012		USA: Florida, Dania Beach	Rudolf H. Scheffrahn
Termitidae	Nasutitermitinae		Nasutitermes corniger	Nc150P1	KP091691	SAMN03344606	3	P1	WF	Rossmassler et al, 2015	Lab colony, Fort Lauderdale Research & Education Center, sampled 2012		USA: Florida, Dania Beach	Rudolf H. Scheffrahn
Termitidae	Nasutitermitinae		Nasutitermes corniger	Nc150P3	KP091691	SAMN03344607	6	P3	WF	Rossmassler et al, 2015	Lab colony, Fort Lauderdale Research & Education Center, sampled 2012		USA: Florida, Dania Beach	Rudolf H. Scheffrahn
Termitidae	Nasutitermitinae		Nasutitermes corniger	Nc150P4	KP091691	SAMN03344608	9	P4	WF	Rossmassler et al, 2015	Lab colony, Fort Lauderdale Research & Education Center, sampled 2012		USA: Florida, Dania Beach	Rudolf H. Scheffrahn
Termitidae	Nasutitermitinae		Nasutitermes corniger	Nc150P5	KP091691	SAMN03344609	1	P5	WF	Rossmassler et al, 2015	Lab colony, Fort Lauderdale Research & Education Center, sampled 2012		USA: Florida, Dania Beach	Rudolf H. Scheffrahn
Termitidae	Nasutitermitinae		Trinervitermes sp.	TD114a	KT184474	SRX11048921	6	H	WF	this study		2010-07-11	Kenya: JKUAT Farm, Juja	James Nonoh	-1.0873056, 37.0078946
	Nasutitermitinae						71
Termitidae							920
Total							2312
‡ Senior synonym of Reticulitermes santonenis
§ Buček A, Wang M, Šobotník J, Hellemans S, Sillam-Dussès D, et al. (2022) Molecular phylogeny reveals the past transoceanic voyages of drywood termites (Isoptera, Kalotermitidae). Mol. Biol. Evol. 39: msac093. https://doi.org/10.1093/molbev/msac093
† Incorrectly identified as Isognathotermes ugandensis in the Genbank record.
# Diet groups: LT, lower termite; FC, fungus-cultivating termite; WF, wood-feeding Termitidae; SF, soil-feeding termites
¶ Gut compartments: C, crop; M, midgut; H, total hindgut; P1–P5, proctodeal compartments 1–5

## Sheet: Table S2 - MAGs_all
Table S2: GTDB-tk classification and genome characteristics of the MAGs from termite guts analyzed in the present study. The buttons on the left of the interactive spreadsheet allow to expand/collapse the taxonomic ranks.
Domain	Phylum	Class	Order	Family	Genus	Genome name	Assembly size (bp)	Completeness (%)	Conta-mination (%)	Genome size (bp)	GC con-tent (%)	Relative abundance (%)	Host	Sample ID	Genome accession number	Biosample accession number	CheckM markerlineage	study
Bacteria	Acidobacteriota	Holophagae	Holophagales	Holophagaceae	WRHW01	Coa324_bin7	1624430	67.4	1.28	2.41013e+06	47	0.16034	Coatitermes kartaboensis	Coa324	GCA_031256155.1	SAMN21241230	k__Bacteria (UID3187)	this study
Bacteria	Acidobacteriota	Holophagae	Holophagales	Holophagaceae	WRHW01	Mcx344_bin57	2070508	80.65	0	2.56728e+06	52.1	0.201316	Microcerotermes sp.	Mcx344	GCA_031273105.1	SAMN21241943	k__Bacteria (UID3187)	this study
Bacteria	Acidobacteriota	Holophagae	Holophagales	Holophagaceae	WRHW01	Nl494_bin27	1324934	61.03	0	2.17096e+06	49.6	0.229347	Nasutitermes lujae	Nl494	GCA_031283145.1	SAMN21242199	k__Bacteria (UID3187)	this study
Bacteria	Acidobacteriota	Holophagae	Holophagales	Holophagaceae	WRHW01	Nx346_bin2	2519424	83.16	5.98	3.02961e+06	53.8	0.275659	Nasutitermes ephratae	Nx346	GCA_031281385.1	SAMN21242279	k__Bacteria (UID3187)	this study
Bacteria	Acidobacteriota	Holophagae	Holophagales	Holophagaceae	WRHW01	Nt197P3_bin133	2709559	89.26	7.69	3.03558e+06	44.9	0.11563	Neocapritermes taracua	Nt197P3	GCA_009783055.1	SAMN12582045	k__Bacteria (UID3187)	Hervé et al. 2020
Bacteria	Acidobacteriota	Holophagae	Holophagales	Holophagaceae	WRHW01	Nt197P3_bin31	1896791	67.06	8.33	2.8285e+06	50.6	0.0807641	Neocapritermes taracua	Nt197P3	GCA_009782855.1	SAMN12582055	k__Bacteria (UID3187)	Hervé et al. 2020
					WRHW01					2.67368e+06	49.6667
				Holophagaceae						2.67368e+06	49.6667
			Holophagales							2.67368e+06	49.6667
		Holophagae								2.67368e+06	49.6667
Bacteria	Acidobacteriota	Terriglobia	Terriglobales	Acidobacteriaceae	Edaphobacter	Emb289P4_bin26	3095210	71.2	3.95	4.34721e+06	58.3	0.113034	Embiratermes neotenicus	Emb289P4	GCA_009781125.1	SAMN12581807	k__Bacteria (UID3187)	Hervé et al. 2020
					Edaphobacter					4.34721e+06	58.3
				Acidobacteriaceae						4.34721e+06	58.3
			Terriglobales							4.34721e+06	58.3
		Terriglobia								4.34721e+06	58.3
Bacteria	Acidobacteriota	UBA6911	UBA6911	UBA6911		Ehx436_bin31	2087832	70.74	2.42	2.95142e+06	52.8	0.104814	Euhamitermes sp.	Ehx436	GCA_031254095.1	SAMN21241333	k__Bacteria (UID3187)	this study
Bacteria	Acidobacteriota	UBA6911	UBA6911	UBA6911		Hs463_bin86	1890727	56.93	1.71	3.32114e+06	59.1	0.232251	Hodotermopsis sjoestedti	Hs463	GCA_031261225.1	SAMN21241749	k__Bacteria (UID3187)	this study
Bacteria	Acidobacteriota	UBA6911	UBA6911	UBA6911		Lab288P3_bin89	1640182	55.97	1.71	2.93047e+06	54	0.0433334	Labiotermes labralis	Lab288P3	GCA_009779365.1	SAMN12581956	k__Bacteria (UID3187)	Hervé et al. 2020
Bacteria	Acidobacteriota	UBA6911	UBA6911	UBA6911		Md513_bin91	3399692	96.53	3.42	3.5219e+06	65.3	0.143351	Mastotermes darwinensis	Md513	GCA_031271905.1	SAMN21242001	k__Bacteria (UID3187)	this study
				UBA6911						3.18123e+06	57.8
			UBA6911							3.18123e+06	57.8
		UBA6911								3.18123e+06	57.8
Bacteria	Acidobacteriota	Vicinamibacteria	Vicinamibacterales	UBA2999	WHSN01	Jx357_bin24	2561687	89.46	4.27	2.8635e+06	63.7	0.108761	Jugositermes tuberculatus	Jx357	GCA_031274845.1	SAMN21241864	k__Bacteria (UID3187)	this study
					WHSN01					2.8635e+06	63.7
				UBA2999						2.8635e+06	63.7
			Vicinamibacterales							2.8635e+06	63.7
		Vicinamibacteria								2.8635e+06	63.7
	Acidobacteriota									2.99814e+06	54.2667
Bacteria	Actinomycetota	Acidimicrobiia	Acidimicrobiales	Palsa-688	WQVT01	Emb289P1_bin40	3274476	71.47	1.71	4.58161e+06	69.2	0.12017	Embiratermes neotenicus	Emb289P1	GCA_009785715.1	SAMN12581730	k__Bacteria (UID1453)	Hervé et al. 2020
					WQVT01					4.58161e+06	69.2
				Palsa-688						4.58161e+06	69.2
			Acidimicrobiales							4.58161e+06	69.2
		Acidimicrobiia								4.58161e+06	69.2
Bacteria	Actinomycetota	Actinomycetia	Actinomycetales	Ancillulaceae		Gx485_bin43	1546520	76.88	0.14	2.0116e+06	43.5	0.116582	Glyptotermes sp.	Gx485	GCA_031263495.1	SAMN21241607	o__Actinomycetales (UID1572)	this study
Bacteria	Actinomycetota	Actinomycetia	Actinomycetales	Ancillulaceae		Hs463_bin58	709200	52.76	0	1.3442e+06	34.4	0.0405529	Hodotermopsis sjoestedti	Hs463	GCA_031260825.1	SAMN21241739	o__Actinomycetales (UID1572)	this study
Bacteria	Actinomycetota	Actinomycetia	Actinomycetales	Ancillulaceae		Ncb351_bin81	768447	70.35	0.42	1.09232e+06	35.4	0.104311	Neotermes cubanus	Ncb351	GCA_031283665.1	SAMN21242173	o__Actinomycetales (UID1572)	this study
Bacteria	Actinomycetota	Actinomycetia	Actinomycetales	Ancillulaceae		Nm470_bin85	1119540	69.51	0	1.61062e+06	42	0.265906	Neotermes meruensis	Nm470	GCA_031281695.1	SAMN21242269	o__Actinomycetales (UID1572)	this study
Bacteria	Actinomycetota	Actinomycetia	Actinomycetales	Ancillulaceae		Roe453_bin66	1039673	77.15	0	1.3476e+06	32.1	0.0653473	Roisinitermes ebogoensis	Roe453	GCA_031288055.1	SAMN21242609	o__Actinomycetales (UID1572)	this study
Bacteria	Actinomycetota	Actinomycetia	Actinomycetales	Ancillulaceae		Roe453_bin58	744745	57.29	0	1.29996e+06	33.4	0.12229	Roisinitermes ebogoensis	Roe453	GCA_031288095.1	SAMN21242607	o__Actinomycetales (UID1572)	this study
Bacteria	Actinomycetota	Actinomycetia	Actinomycetales	Ancillulaceae		Roe453_bin28	983309	75.76	2.71	1.29793e+06	33.5	0.253044	Roisinitermes ebogoensis	Roe453	GCA_031288355.1	SAMN21242593	o__Actinomycetales (UID1572)	this study
Bacteria	Actinomycetota	Actinomycetia	Actinomycetales	Ancillulaceae	Ancillula	Gsp477_bin129	1802720	88.68	0	2.03284e+06	37.9	0.082077	Glyptotermes sp.	Gsp477	GCA_031268675.1	SAMN21241381	o__Actinomycetales (UID1572)	this study
Bacteria	Actinomycetota	Actinomycetia	Actinomycetales	Ancillulaceae	Ancillula	Hm464_bin179	1518742	83.96	0.28	1.80889e+06	34.5	0.0542208	Hodotermes mossambicus	Hm464	GCA_031262545.1	SAMN21241658	o__Actinomycetales (UID1572)	this study
Bacteria	Actinomycetota	Actinomycetia	Actinomycetales	Ancillulaceae	Ancillula	Im510_bin94	1223808	87.85	0	1.39307e+06	45	0.890021	Incisitermes marginipennis	Im510	GCA_031276145.1	SAMN21241815	o__Actinomycetales (UID1572)	this study
Bacteria	Actinomycetota	Actinomycetia	Actinomycetales	Ancillulaceae	Ancillula	Kf353_bin77	1070202	77.99	0	1.37223e+06	49.2	2.30319	Kalotermes flavicollis	Kf353	GCA_031273495.1	SAMN21241922	p__Actinobacteria (UID1454)	this study
Bacteria	Actinomycetota	Actinomycetia	Actinomycetales	Ancillulaceae	Ancillula	Ncb351_bin109	654672	55.59	3.35	1.17768e+06	35.7	0.0574827	Neotermes cubanus	Ncb351	GCA_031284465.1	SAMN21242132	o__Actinomycetales (UID1572)	this study
Bacteria	Actinomycetota	Actinomycetia	Actinomycetales	Ancillulaceae	Ancillula	Pc512_bin108	673455	51.12	0	1.3174e+06	46.4	0.0603551	Prorhinotermes canalifrons	Pc512	GCA_031280795.1	SAMN21242299	o__Actinomycetales (UID1572)	this study
					Ancillula					1.51702e+06	41.45
				Ancillulaceae						1.46972e+06	38.6923
Bacteria	Actinomycetota	Actinomycetia	Actinomycetales	Cellulomonadaceae	Cellulomonas	Emb289P3_bin110	2403486	66.84	0.87	3.59588e+06	68	0.0334841	Embiratermes neotenicus	Emb289P3	GCA_009785225.1	SAMN12581754	o__Actinomycetales (UID1572)	Hervé et al. 2020
Bacteria	Actinomycetota	Actinomycetia	Actinomycetales	Cellulomonadaceae	Cellulomonas	Emb289P3_bin125	2477772	97.69	0	2.53636e+06	70.5	0.145665	Embiratermes neotenicus	Emb289P3	GCA_009785115.1	SAMN12581761	k__Bacteria (UID203)	Hervé et al. 2020
Bacteria	Actinomycetota	Actinomycetia	Actinomycetales	Cellulomonadaceae	Cellulomonas	Lab288P3_bin128	2364598	74.5	0.58	3.17396e+06	69.3	0.0303407	Labiotermes labralis	Lab288P3	GCA_009783975.1	SAMN12581904	o__Actinomycetales (UID1572)	Hervé et al. 2020
Bacteria	Actinomycetota	Actinomycetia	Actinomycetales	Cellulomonadaceae	Cellulomonas	Lab288P3_bin39	3293142	94.89	1.2	3.47048e+06	68.1	0.115764	Labiotermes labralis	Lab288P3	GCA_009779535.1	SAMN12581945	o__Actinomycetales (UID1572)	Hervé et al. 2020
Bacteria	Actinomycetota	Actinomycetia	Actinomycetales	Cellulomonadaceae	Cellulomonas	Lab288P4_bin104	3333795	97.4	0.67	3.42279e+06	68	0.127983	Labiotermes labralis	Lab288P4	GCA_009779195.1	SAMN12581964	o__Actinomycetales (UID1572)	Hervé et al. 2020
Bacteria	Actinomycetota	Actinomycetia	Actinomycetales	Cellulomonadaceae	Cellulomonas	Lab288P4_bin27	2085577	53.74	9.68	3.88087e+06	69.4	0.0342706	Labiotermes labralis	Lab288P4	GCA_009779085.1	SAMN12581971	o__Actinomycetales (UID1572)	Hervé et al. 2020
Bacteria	Actinomycetota	Actinomycetia	Actinomycetales	Cellulomonadaceae	Cellulomonas	Rs511_bin76	1514663	52.23	0.58	2.89999e+06	71.1	0.0357748	Reticulitermes flavipes	Rs511	GCA_031286965.1	SAMN21242646	o__Actinomycetales (UID1572)	this study
Bacteria	Actinomycetota	Actinomycetia	Actinomycetales	Cellulomonadaceae	Cellulomonas	Th196P3_bin61	3322482	96.63	0	3.43835e+06	70.7	0.22037	Termes hospes	Th196P3	GCA_009777345.1	SAMN12582154	o__Actinomycetales (UID1572)	Hervé et al. 2020
					Cellulomonas					3.30233e+06	69.3875
Bacteria	Actinomycetota	Actinomycetia	Actinomycetales	Cellulomonadaceae	Xylanimonas	Co333_bin51	2497688	93.9	1.16	2.65994e+06	61.4	0.202052	Cornitermes pugnax	Co333	GCA_031256435.1	SAMN21241215	o__Actinomycetales (UID1572)	this study
Bacteria	Actinomycetota	Actinomycetia	Actinomycetales	Cellulomonadaceae	Xylanimonas	Lab288P1_bin101	2390062	80.86	0.58	2.9558e+06	63.1	0.0285723	Labiotermes labralis	Lab288P1	GCA_009780755.1	SAMN12581826	o__Actinomycetales (UID1572)	Hervé et al. 2020
Bacteria	Actinomycetota	Actinomycetia	Actinomycetales	Cellulomonadaceae	Xylanimonas	Nl494_bin31	1566057	70.26	0.58	2.22895e+06	63.2	0.139406	Nasutitermes lujae	Nl494	GCA_031283115.1	SAMN21242200	o__Actinomycetales (UID1572)	this study
Bacteria	Actinomycetota	Actinomycetia	Actinomycetales	Cellulomonadaceae	Xylanimonas	Nl494_bin75	1498866	64.79	1.26	2.31342e+06	57.8	0.143877	Nasutitermes lujae	Nl494	GCA_031282935.1	SAMN21242208	o__Actinomycetales (UID1572)	this study
Bacteria	Actinomycetota	Actinomycetia	Actinomycetales	Cellulomonadaceae	Xylanimonas	Nt197P3_bin111	3975351	100	3.05	3975351	73.1	0.231054	Neocapritermes taracua	Nt197P3	GCA_009783295.1	SAMN12582033	o__Actinomycetales (UID1572)	Hervé et al. 2020
Bacteria	Actinomycetota	Actinomycetia	Actinomycetales	Cellulomonadaceae	Xylanimonas	Nt197P3_bin3	2006558	73.55	1.16	2.72815e+06	68.7	0.0431683	Neocapritermes taracua	Nt197P3	GCA_009782865.1	SAMN12582054	o__Actinomycetales (UID1572)	Hervé et al. 2020
Bacteria	Actinomycetota	Actinomycetia	Actinomycetales	Cellulomonadaceae	Xylanimonas	Nt197P3_bin55	2243703	67.33	7.13	3.3324e+06	58.9	0.0605224	Neocapritermes taracua	Nt197P3	GCA_009782595.1	SAMN12582068	o__Actinomycetales (UID1572)	Hervé et al. 2020
					Xylanimonas					2.88486e+06	63.7429
				Cellulomonadaceae						3.10751e+06	66.7533
Bacteria	Actinomycetota	Actinomycetia	Actinomycetales	Microbacteriaceae	Gryllotalpicola	Lab288P1_bin103	2953644	89.64	2.36	3.29501e+06	70.7	0.101419	Labiotermes labralis	Lab288P1	GCA_009780695.1	SAMN12581828	o__Actinomycetales (UID1593)	Hervé et al. 2020
Bacteria	Actinomycetota	Actinomycetia	Actinomycetales	Microbacteriaceae	Gryllotalpicola	Lab288P3_bin96	2619654	82.92	1.04	3.15925e+06	71	0.0419206	Labiotermes labralis	Lab288P3	GCA_009779305.1	SAMN12581959	o__Actinomycetales (UID1593)	Hervé et al. 2020
					Gryllotalpicola					3.22713e+06	70.85
Bacteria	Actinomycetota	Actinomycetia	Actinomycetales	Microbacteriaceae	Microbacterium	Pcu381_bin15	4007343	97.31	1.01	4.11812e+06	70.7	0.379606	Procubitermes undulans	Pcu381	GCA_031277885.1	SAMN21242436	o__Actinomycetales (UID1593)	this study
Bacteria	Actinomycetota	Actinomycetia	Actinomycetales	Microbacteriaceae	Microbacterium	Pcu381_bin11	1680511	61.4	0	2.73699e+06	67.8	0.950545	Procubitermes undulans	Pcu381	GCA_031277945.1	SAMN21242434	k__Bacteria (UID203)	this study
Bacteria	Actinomycetota	Actinomycetia	Actinomycetales	Microbacteriaceae	Microbacterium	Sph363_bin42	3020014	70.84	2.99	4.26315e+06	69.6	0.46182	Sphaerotermes sphaerothorax	Sph363	GCA_031286555.1	SAMN21242661	o__Actinomycetales (UID1593)	this study
					Microbacterium					3.70609e+06	69.3667
				Microbacteriaceae						3.5145e+06	69.96
Bacteria	Actinomycetota	Actinomycetia	Actinomycetales	Micrococcaceae	Galactobacter	Pcu381_bin21	3618316	98.93	1.49	3.65745e+06	70.8	0.781716	Procubitermes undulans	Pcu381	GCA_031277795.1	SAMN21242440	f__Micrococcaceae (UID1623)	this study
					Galactobacter					3.65745e+06	70.8
				Micrococcaceae						3.65745e+06	70.8
Bacteria	Actinomycetota	Actinomycetia	Actinomycetales	WQXJ01		Hm464_bin88	1842044	70.36	1.53	2.61803e+06	70.3	0.0849413	Hodotermes mossambicus	Hm464	GCA_031261885.1	SAMN21241689	p__Actinobacteria (UID1454)	this study
Bacteria	Actinomycetota	Actinomycetia	Actinomycetales	WQXJ01	WQXJ01	Ct408_bin70	1919759	73.86	2.22	2.59919e+06	63.8	0.0499971	Calcaritermes temnocephalus	Ct408	GCA_031255075.1	SAMN21241284	p__Actinobacteria (UID1454)	this study
Bacteria	Actinomycetota	Actinomycetia	Actinomycetales	WQXJ01	WQXJ01	Cd354_bin95	3851054	85.13	2.12	4.52373e+06	69.9	0.0845703	Cryptotermes dudleyi	Cd354	GCA_031257375.1	SAMN21241169	p__Actinobacteria (UID1454)	this study
Bacteria	Actinomycetota	Actinomycetia	Actinomycetales	WQXJ01	WQXJ01	Cd354_bin28	2395003	70.11	0.96	3.41606e+06	63.6	0.0706615	Cryptotermes dudleyi	Cd354	GCA_031258055.1	SAMN21241135	p__Actinobacteria (UID1454)	this study
Bacteria	Actinomycetota	Actinomycetia	Actinomycetales	WQXJ01	WQXJ01	Emb289P3_bin154	2355854	90.85	0.58	2.59312e+06	62.4	0.0892134	Embiratermes neotenicus	Emb289P3	GCA_009784895.1	SAMN12581772	o__Actinomycetales (UID1572)	Hervé et al. 2020
Bacteria	Actinomycetota	Actinomycetia	Actinomycetales	WQXJ01	WQXJ01	Gx485_bin147	1735097	53.74	1.64	3.22869e+06	70.7	0.0575597	Glyptotermes sp.	Gx485	GCA_031264585.1	SAMN21241559	o__Actinomycetales (UID1572)	this study
Bacteria	Actinomycetota	Actinomycetia	Actinomycetales	WQXJ01	WQXJ01	Gx481_bin98	4760239	90.7	4.33	5.24833e+06	67.7	0.0803856	Glyptotermes sp.	Gx481	GCA_031265345.1	SAMN21241533	o__Actinomycetales (UID1572)	this study
Bacteria	Actinomycetota	Actinomycetia	Actinomycetales	WQXJ01	WQXJ01	Gsp477_bin170	2939960	94.51	1.16	3.11074e+06	63.7	0.123368	Glyptotermes sp.	Gsp477	GCA_031268215.1	SAMN21241398	o__Actinomycetales (UID1572)	this study
Bacteria	Actinomycetota	Actinomycetia	Actinomycetales	WQXJ01	WQXJ01	Gsp477_bin37	2739128	92.44	1.16	2.96314e+06	60.8	0.0765636	Glyptotermes sp.	Gsp477	GCA_031267825.1	SAMN21241418	p__Actinobacteria (UID1454)	this study
Bacteria	Actinomycetota	Actinomycetia	Actinomycetales	WQXJ01	WQXJ01	Im510_bin111	2362529	62.57	1.25	3.77582e+06	68.1	0.0520451	Incisitermes marginipennis	Im510	GCA_031290875.1	SAMN21241762	o__Actinomycetales (UID1572)	this study
Bacteria	Actinomycetota	Actinomycetia	Actinomycetales	WQXJ01	WQXJ01	Im510_bin50	1117247	55.97	0.42	1.99615e+06	57.6	0.0416191	Incisitermes marginipennis	Im510	GCA_031276585.1	SAMN21241792	p__Actinobacteria (UID1454)	this study
Bacteria	Actinomycetota	Actinomycetia	Actinomycetales	WQXJ01	WQXJ01	Md513_bin16	2275266	67.4	1.45	3.37577e+06	67.7	0.0536496	Mastotermes darwinensis	Md513	GCA_031272565.1	SAMN21241969	o__Actinomycetales (UID1572)	this study
Bacteria	Actinomycetota	Actinomycetia	Actinomycetales	WQXJ01	WQXJ01	Md513_bin114	2950024	92.2	2.22	3.19959e+06	67.5	0.456508	Mastotermes darwinensis	Md513	GCA_031272885.1	SAMN21241953	p__Actinobacteria (UID1454)	this study
Bacteria	Actinomycetota	Actinomycetia	Actinomycetales	WQXJ01	WQXJ01	Nt197P3_bin39	1849645	66.51	6.9	2.781e+06	59	0.0408358	Neocapritermes taracua	Nt197P3	GCA_009782755.1	SAMN12582059	p__Actinobacteria (UID1454)	Hervé et al. 2020
Bacteria	Actinomycetota	Actinomycetia	Actinomycetales	WQXJ01	WQXJ01	Nc350_bin167	2940267	92.29	0.29	3.1859e+06	67.5	0.102077	Neotermes castaneus	Nc350	GCA_031270825.1	SAMN21242067	p__Actinobacteria (UID1454)	this study
Bacteria	Actinomycetota	Actinomycetia	Actinomycetales	WQXJ01	WQXJ01	Nm470_bin95	3983880	95.38	0.19	4.17685e+06	68	0.319159	Neotermes meruensis	Nm470	GCA_031281585.1	SAMN21242272	o__Actinomycetales (UID1572)	this study
Bacteria	Actinomycetota	Actinomycetia	Actinomycetales	WQXJ01	WQXJ01	Pcl387_bin36	1999663	75.86	4.08	2.63599e+06	69.5	0.050489	Procryptotermes leewardensis	Pcl387	GCA_031278665.1	SAMN21242400	o__Actinomycetales (UID1572)	this study
Bacteria	Actinomycetota	Actinomycetia	Actinomycetales	WQXJ01	WQXJ01	Pcl387_bin33	2734968	89.4	0.87	3.05925e+06	69.4	0.111796	Procryptotermes leewardensis	Pcl387	GCA_031278655.1	SAMN21242397	o__Actinomycetales (UID1572)	this study
Bacteria	Actinomycetota	Actinomycetia	Actinomycetales	WQXJ01	WQXJ01	Pcl387_bin66	2125303	67.54	8.81	3.14673e+06	70.3	0.053299	Procryptotermes leewardensis	Pcl387	GCA_031278355.1	SAMN21242415	o__Actinomycetales (UID1572)	this study
Bacteria	Actinomycetota	Actinomycetia	Actinomycetales	WQXJ01	WQXJ01	Pcl387_bin30	3146624	82.29	3.61	3.82382e+06	65.5	0.0557852	Procryptotermes leewardensis	Pcl387	GCA_031278675.1	SAMN21242396	p__Actinobacteria (UID1454)	this study
Bacteria	Actinomycetota	Actinomycetia	Actinomycetales	WQXJ01	WQXJ01	Pcl387_bin9	2621345	91.33	3.7	2.87019e+06	69.1	0.0669732	Procryptotermes leewardensis	Pcl387	GCA_031278075.1	SAMN21242428	o__Actinomycetales (UID1572)	this study
Bacteria	Actinomycetota	Actinomycetia	Actinomycetales	WQXJ01	WQXJ01	Pcl387_bin103	2476822	86.66	5.61	2.85809e+06	71.9	0.0970078	Procryptotermes leewardensis	Pcl387	GCA_031279575.1	SAMN21242352	p__Actinobacteria (UID1454)	this study
Bacteria	Actinomycetota	Actinomycetia	Actinomycetales	WQXJ01	WQXJ01	Roe453_bin60	1507993	52.32	6.98	2.88225e+06	66.2	0.0485928	Roisinitermes ebogoensis	Roe453	GCA_031288075.1	SAMN21242608	o__Actinomycetales (UID1572)	this study
					WQXJ01					3.24775e+06	66.3591
Bacteria	Actinomycetota	Actinomycetia	Actinomycetales	WQXJ01	WQYN01	Ct408_bin133	2212108	89.26	0.26	2.47827e+06	64.6	0.0542551	Calcaritermes temnocephalus	Ct408	GCA_031255835.1	SAMN21241246	p__Actinobacteria (UID1454)	this study
Bacteria	Actinomycetota	Actinomycetia	Actinomycetales	WQXJ01	WQYN01	Cf509_bin52	1154300	53.82	0	2.14474e+06	55.5	0.0133588	Coptotermes formosanus	Cf509	GCA_031256885.1	SAMN21241193	o__Actinomycetales (UID1572)	this study
Bacteria	Actinomycetota	Actinomycetia	Actinomycetales	WQXJ01	WQYN01	Emb289P3_bin96	2562282	82.47	1.83	3.10693e+06	65.8	0.0665293	Embiratermes neotenicus	Emb289P3	GCA_009781225.1	SAMN12581802	o__Actinomycetales (UID1572)	Hervé et al. 2020
Bacteria	Actinomycetota	Actinomycetia	Actinomycetales	WQXJ01	WQYN01	Gsp477_bin183	2980821	68.93	1.93	4.32442e+06	65.1	0.0361316	Glyptotermes sp.	Gsp477	GCA_031268115.1	SAMN21241404	p__Actinobacteria (UID1454)	this study
Bacteria	Actinomycetota	Actinomycetia	Actinomycetales	WQXJ01	WQYN01	Gx485_bin106	2696975	73.51	5.61	3.66885e+06	67.2	0.0499496	Glyptotermes sp.	Gx485	GCA_031265195.1	SAMN21241537	p__Actinobacteria (UID1454)	this study
Bacteria	Actinomycetota	Actinomycetia	Actinomycetales	WQXJ01	WQYN01	Gx481_bin29	2990044	81.79	4.41	3.65576e+06	66.9	0.0706216	Glyptotermes sp.	Gx481	GCA_031266115.1	SAMN21241503	p__Actinobacteria (UID1454)	this study
Bacteria	Actinomycetota	Actinomycetia	Actinomycetales	WQXJ01	WQYN01	Pq454_bin62	1938161	63.33	1.45	3.06042e+06	70.8	0.0693138	Porotermes quadricollis	Pq454	GCA_031289035.1	SAMN21242559	o__Actinomycetales (UID1572)	this study
					WQYN01					3.20563e+06	65.1286
				WQXJ01						3.21693e+06	66.2033
			Actinomycetales							2.86651e+06	61.1094
Bacteria	Actinomycetota	Actinomycetia	Mycobacteriales	Jatrophihabitantaceae		Jx357_bin38	1628509	56.1	1.27	2.90287e+06	72.1	0.10141	Jugositermes tuberculatus	Jx357	GCA_031274745.1	SAMN21241869	o__Actinomycetales (UID1802)	this study
Bacteria	Actinomycetota	Actinomycetia	Mycobacteriales	Jatrophihabitantaceae	WQZC01	Emb289P4_bin49	2690943	79.62	2.76	3.37973e+06	70.4	0.0686691	Embiratermes neotenicus	Emb289P4	GCA_009780925.1	SAMN12581817	o__Actinomycetales (UID1802)	Hervé et al. 2020
					WQZC01					3.37973e+06	70.4
				Jatrophihabitantaceae						3.1413e+06	71.25
Bacteria	Actinomycetota	Actinomycetia	Mycobacteriales	Mycobacteriaceae	Gordonia	Pcu381_bin17	2142058	50.25	0.36	4.2628e+06	66.9	0.185812	Procubitermes undulans	Pcu381	GCA_031277875.1	SAMN21242437	o__Actinomycetales (UID1814)	this study
					Gordonia					4.2628e+06	66.9
Bacteria	Actinomycetota	Actinomycetia	Mycobacteriales	Mycobacteriaceae	Rhodococcus	Lab288P1_bin83	4111179	77.2	6.55	5.32536e+06	68.9	0.0828624	Labiotermes labralis	Lab288P1	GCA_009784495.1	SAMN12581882	o__Actinomycetales (UID1815)	Hervé et al. 2020
					Rhodococcus					5.32536e+06	68.9
				Mycobacteriaceae						4.79408e+06	67.9
			Mycobacteriales							3.96769e+06	69.575
Bacteria	Actinomycetota	Actinomycetia	Propionibacteriales	Nocardioidaceae	Nocardioides	Lab288P1_bin133	3675876	97.67	0.85	3.76357e+06	71.3	0.18906	Labiotermes labralis	Lab288P1	GCA_009780515.1	SAMN12581838	o__Actinomycetales (UID1697)	Hervé et al. 2020
Bacteria	Actinomycetota	Actinomycetia	Propionibacteriales	Nocardioidaceae	Nocardioides	Lab288P3_bin164	3569346	96.2	3.15	3.71034e+06	71.5	0.0819963	Labiotermes labralis	Lab288P3	GCA_009783825.1	SAMN12581914	o__Actinomycetales (UID1697)	Hervé et al. 2020
					Nocardioides					3.73695e+06	71.4
				Nocardioidaceae						3.73695e+06	71.4
Bacteria	Actinomycetota	Actinomycetia	Propionibacteriales	Propionibacteriaceae	Propionicimonas	Gsp477_bin187	2234425	73.03	0.69	3.0596e+06	62.7	0.0330339	Glyptotermes sp.	Gsp477	GCA_031268065.1	SAMN21241406	o__Actinomycetales (UID1697)	this study
Bacteria	Actinomycetota	Actinomycetia	Propionibacteriales	Propionibacteriaceae	Propionicimonas	Gx481_bin65	1873755	65.08	1.77	2.87916e+06	61.8	0.0637971	Glyptotermes sp.	Gx481	GCA_031265725.1	SAMN21241520	o__Actinomycetales (UID1697)	this study
Bacteria	Actinomycetota	Actinomycetia	Propionibacteriales	Propionibacteriaceae	Propionicimonas	Md513_bin133	1177389	51.78	0.07	2.27383e+06	66.7	0.0484853	Mastotermes darwinensis	Md513	GCA_031272685.1	SAMN21241964	o__Actinomycetales (UID1697)	this study
Bacteria	Actinomycetota	Actinomycetia	Propionibacteriales	Propionibacteriaceae	Propionicimonas	Md513_bin65	2427624	88.61	2.76	2.73967e+06	68.8	0.067429	Mastotermes darwinensis	Md513	GCA_031272195.1	SAMN21241987	o__Actinomycetales (UID1697)	this study
Bacteria	Actinomycetota	Actinomycetia	Propionibacteriales	Propionibacteriaceae	Propionicimonas	Md513_bin123	2569877	89.05	0.78	2.88588e+06	62.9	0.0736458	Mastotermes darwinensis	Md513	GCA_031272825.1	SAMN21241960	o__Actinomycetales (UID1697)	this study
Bacteria	Actinomycetota	Actinomycetia	Propionibacteriales	Propionibacteriaceae	Propionicimonas	Md513_bin21	2233753	90.56	0	2.4666e+06	64.4	0.121824	Mastotermes darwinensis	Md513	GCA_031272505.1	SAMN21241972	o__Actinomycetales (UID1697)	this study
Bacteria	Actinomycetota	Actinomycetia	Propionibacteriales	Propionibacteriaceae	Propionicimonas	Md513_bin89	2703676	91.28	1.04	2.96196e+06	65.3	0.144426	Mastotermes darwinensis	Md513	GCA_031271975.1	SAMN21241999	o__Actinomycetales (UID1697)	this study
Bacteria	Actinomycetota	Actinomycetia	Propionibacteriales	Propionibacteriaceae	Propionicimonas	Nt197P3_bin90	1718263	80.16	1.04	2.14354e+06	53.2	0.0407274	Neocapritermes taracua	Nt197P3	GCA_009778535.1	SAMN12582090	o__Actinomycetales (UID1697)	Hervé et al. 2020
Bacteria	Actinomycetota	Actinomycetia	Propionibacteriales	Propionibacteriaceae	Propionicimonas	Rs511_bin22	1636903	65.78	0.78	2.48845e+06	57.9	0.0367561	Reticulitermes flavipes	Rs511	GCA_031287505.1	SAMN21242628	o__Actinomycetales (UID1697)	this study
					Propionicimonas					2.65541e+06	62.6333
Bacteria	Actinomycetota	Actinomycetia	Propionibacteriales	Propionibacteriaceae	WQYJ01	Ast373_bin3	2225361	74.02	2.07	3.00643e+06	59.4	0.156005	Astalotermes quietus	Ast373	GCA_031260385.1	SAMN21241046	o__Actinomycetales (UID1697)	this study
Bacteria	Actinomycetota	Actinomycetia	Propionibacteriales	Propionibacteriaceae	WQYJ01	Ct408_bin65	2259271	64.74	6.39	3.48976e+06	70.3	0.0348607	Calcaritermes temnocephalus	Ct408	GCA_031255125.1	SAMN21241281	o__Actinomycetales (UID1697)	this study
Bacteria	Actinomycetota	Actinomycetia	Propionibacteriales	Propionibacteriaceae	WQYJ01	Co333_bin13	2109050	91.64	1.3	2.30145e+06	53.3	0.256481	Cornitermes pugnax	Co333	GCA_031256725.1	SAMN21241205	o__Actinomycetales (UID1697)	this study
Bacteria	Actinomycetota	Actinomycetia	Propionibacteriales	Propionibacteriaceae	WQYJ01	Emb289P4_bin58	2784349	92.67	1.47	3.00459e+06	65.1	0.201817	Embiratermes neotenicus	Emb289P4	GCA_009780915.1	SAMN12581818	o__Actinomycetales (UID1697)	Hervé et al. 2020
Bacteria	Actinomycetota	Actinomycetia	Propionibacteriales	Propionibacteriaceae	WQYJ01	Emb289P3_bin87	2007603	80.59	0.78	2.49113e+06	55.8	0.0324243	Embiratermes neotenicus	Emb289P3	GCA_009781325.1	SAMN12581798	o__Actinomycetales (UID1530)	Hervé et al. 2020
Bacteria	Actinomycetota	Actinomycetia	Propionibacteriales	Propionibacteriaceae	WQYJ01	Ehx436_bin24	3050922	78.35	0.83	3.89397e+06	67.2	0.166229	Euhamitermes sp.	Ehx436	GCA_031254155.1	SAMN21241331	o__Actinomycetales (UID1697)	this study
Bacteria	Actinomycetota	Actinomycetia	Propionibacteriales	Propionibacteriaceae	WQYJ01	Gsp477_bin141	2498878	88.95	1.09	2.80931e+06	66.7	0.0427574	Glyptotermes sp.	Gsp477	GCA_031268515.1	SAMN21241385	o__Actinomycetales (UID1697)	this study
Bacteria	Actinomycetota	Actinomycetia	Propionibacteriales	Propionibacteriaceae	WQYJ01	Gx485_bin235	2470281	77.76	6.11	3.1768e+06	69.1	0.045364	Glyptotermes sp.	Gx485	GCA_031263705.1	SAMN21241597	o__Actinomycetales (UID1697)	this study
Bacteria	Actinomycetota	Actinomycetia	Propionibacteriales	Propionibacteriaceae	WQYJ01	Gsp477_bin63	2852542	91.19	1.78	3.12813e+06	68.7	0.062605	Glyptotermes sp.	Gsp477	GCA_031267645.1	SAMN21241431	o__Actinomycetales (UID1697)	this study
Bacteria	Actinomycetota	Actinomycetia	Propionibacteriales	Propionibacteriaceae	WQYJ01	Gx481_bin159	3283945	88.56	1.55	3.70816e+06	69.2	0.135366	Glyptotermes sp.	Gx481	GCA_031266665.1	SAMN21241475	o__Actinomycetales (UID1697)	this study
Bacteria	Actinomycetota	Actinomycetia	Propionibacteriales	Propionibacteriaceae	WQYJ01	Gx481_bin45	3118534	91.28	1.93	3.41645e+06	67.6	0.192144	Glyptotermes sp.	Gx481	GCA_031265875.1	SAMN21241513	o__Actinomycetales (UID1697)	this study
Bacteria	Actinomycetota	Actinomycetia	Propionibacteriales	Propionibacteriaceae	WQYJ01	Hm464_bin142	1727704	74.62	0.95	2.31534e+06	62	0.046377	Hodotermes mossambicus	Hm464	GCA_031262845.1	SAMN21241642	o__Actinomycetales (UID1697)	this study
Bacteria	Actinomycetota	Actinomycetia	Propionibacteriales	Propionibacteriaceae	WQYJ01	Hm464_bin178	2843673	91.8	0.52	3.09768e+06	64.9	0.0800334	Hodotermes mossambicus	Hm464	GCA_031262485.1	SAMN21241657	o__Actinomycetales (UID1697)	this study
Bacteria	Actinomycetota	Actinomycetia	Propionibacteriales	Propionibacteriaceae	WQYJ01	Hs463_bin120	2815893	87.66	1.21	3.21229e+06	59.8	0.0588165	Hodotermopsis sjoestedti	Hs463	GCA_031261485.1	SAMN21241709	k__Bacteria (UID203)	this study
Bacteria	Actinomycetota	Actinomycetia	Propionibacteriales	Propionibacteriaceae	WQYJ01	Lab288P4_bin17	2250974	64.63	0.52	3.48286e+06	60.8	0.317051	Labiotermes labralis	Lab288P4	GCA_009779115.1	SAMN12581968	o__Actinomycetales (UID1530)	Hervé et al. 2020
Bacteria	Actinomycetota	Actinomycetia	Propionibacteriales	Propionibacteriaceae	WQYJ01	Lab288P4_bin79	2265346	65.71	0	3.44749e+06	61.4	0.160075	Labiotermes labralis	Lab288P4	GCA_009778725.1	SAMN12581986	o__Actinomycetales (UID1697)	Hervé et al. 2020
Bacteria	Actinomycetota	Actinomycetia	Propionibacteriales	Propionibacteriaceae	WQYJ01	Md513_bin121	2958726	83.08	3.45	3.5613e+06	71.2	0.194195	Mastotermes darwinensis	Md513	GCA_031272805.1	SAMN21241958	o__Actinomycetales (UID1697)	this study
Bacteria	Actinomycetota	Actinomycetia	Propionibacteriales	Propionibacteriaceae	WQYJ01	Nt197P3_bin23	1639263	81.88	0.78	2.00203e+06	55	0.0600166	Neocapritermes taracua	Nt197P3	GCA_009782915.1	SAMN12582051	o__Actinomycetales (UID1530)	Hervé et al. 2020
Bacteria	Actinomycetota	Actinomycetia	Propionibacteriales	Propionibacteriaceae	WQYJ01	Nt197P3_bin38	1875921	89.48	7.6	2.09647e+06	53.7	0.112251	Neocapritermes taracua	Nt197P3	GCA_009782785.1	SAMN12582058	o__Actinomycetales (UID1530)	Hervé et al. 2020
Bacteria	Actinomycetota	Actinomycetia	Propionibacteriales	Propionibacteriaceae	WQYJ01	Nc350_bin46	2435871	57.91	3.51	4.2063e+06	70.4	0.328186	Neotermes castaneus	Nc350	GCA_031269725.1	SAMN21242105	o__Actinomycetales (UID1697)	this study
Bacteria	Actinomycetota	Actinomycetia	Propionibacteriales	Propionibacteriaceae	WQYJ01	TD116_bin13	3039006	84.59	2.33	3.59263e+06	62	0.237781	Odontotermes sp.	TD116	GCA_031286045.1	SAMN21242684	o__Actinomycetales (UID1530)	this study
Bacteria	Actinomycetota	Actinomycetia	Propionibacteriales	Propionibacteriaceae	WQYJ01	TD116_bin66	2542282	84.38	1.47	3.0129e+06	60.6	0.317808	Odontotermes sp.	TD116	GCA_031285505.1	SAMN21242709	o__Actinomycetales (UID1697)	this study
Bacteria	Actinomycetota	Actinomycetia	Propionibacteriales	Propionibacteriaceae	WQYJ01	TD116_bin43	2680081	89.74	1.3	2.9865e+06	62.7	0.404724	Odontotermes sp.	TD116	GCA_031285845.1	SAMN21242694	o__Actinomycetales (UID1530)	this study
					WQYJ01					3.10609e+06	63.3435
Bacteria	Actinomycetota	Actinomycetia	Propionibacteriales	Propionibacteriaceae	WRGV01	Ct408_bin103	1607479	86.73	1.15	1.85343e+06	62.4	0.0337705	Calcaritermes temnocephalus	Ct408	GCA_031255975.1	SAMN21241239	o__Actinomycetales (UID1697)	this study
Bacteria	Actinomycetota	Actinomycetia	Propionibacteriales	Propionibacteriaceae	WRGV01	Emb289P4_bin20	2014469	74.83	1.3	2.69206e+06	62	0.422489	Embiratermes neotenicus	Emb289P4	GCA_009781145.1	SAMN12581806	o__Actinomycetales (UID1697)	Hervé et al. 2020
Bacteria	Actinomycetota	Actinomycetia	Propionibacteriales	Propionibacteriaceae	WRGV01	Emb289P4_bin9	1511678	56.03	7.68	2.69798e+06	59.8	0.0952766	Embiratermes neotenicus	Emb289P4	GCA_009780815.1	SAMN12581823	o__Actinomycetales (UID1697)	Hervé et al. 2020
Bacteria	Actinomycetota	Actinomycetia	Propionibacteriales	Propionibacteriaceae	WRGV01	Gsp477_bin82	1692476	90.02	0	1.88011e+06	53	0.0528097	Glyptotermes sp.	Gsp477	GCA_031267295.1	SAMN21241443	o__Actinomycetales (UID1697)	this study
Bacteria	Actinomycetota	Actinomycetia	Propionibacteriales	Propionibacteriaceae	WRGV01	Hs463_bin124	1719481	86.73	0.88	1.98257e+06	60.8	0.252885	Hodotermopsis sjoestedti	Hs463	GCA_031261455.1	SAMN21241710	o__Actinomycetales (UID1697)	this study
Bacteria	Actinomycetota	Actinomycetia	Propionibacteriales	Propionibacteriaceae	WRGV01	Lab288P4_bin49	2178407	78.19	1.96	2.78604e+06	64.2	0.282593	Labiotermes labralis	Lab288P4	GCA_009778875.1	SAMN12581979	o__Actinomycetales (UID1697)	Hervé et al. 2020
Bacteria	Actinomycetota	Actinomycetia	Propionibacteriales	Propionibacteriaceae	WRGV01	Nc150P5_bin2	2143478	75.03	2.38	2.85683e+06	68.3	1.00151	Nasutitermes corniger	Nc150P5	GCA_009787035.1	SAMN12582018	o__Actinomycetales (UID1697)	Hervé et al. 2020
Bacteria	Actinomycetota	Actinomycetia	Propionibacteriales	Propionibacteriaceae	WRGV01	Nm470_bin37	1520288	84.87	0.66	1.79131e+06	59	0.0707427	Neotermes meruensis	Nm470	GCA_031282235.1	SAMN21242245	o__Actinomycetales (UID1697)	this study
Bacteria	Actinomycetota	Actinomycetia	Propionibacteriales	Propionibacteriaceae	WRGV01	Cu122P5_bin14	2126483	76.75	0.83	2.77066e+06	70.5	0.219895	Nitiditermes sp. A	Cu122P5	GCA_009785885.1	SAMN12581689	o__Actinomycetales (UID1697)	Hervé et al. 2020
					WRGV01					2.36789e+06	62.2222
				Propionibacteriaceae						2.84511e+06	62.9415
			Propionibacteriales							2.88659e+06	63.3349
Bacteria	Actinomycetota	Actinomycetia	Streptomycetales	Streptomycetaceae	Kitasatospora	Sph363_bin43	5307422	53.61	6.9	9.90006e+06	73.3	0.380548	Sphaerotermes sphaerothorax	Sph363	GCA_031286535.1	SAMN21242662	k__Bacteria (UID203)	this study
					Kitasatospora					9.90006e+06	73.3
Bacteria	Actinomycetota	Actinomycetia	Streptomycetales	Streptomycetaceae	Streptomyces	Lab288P3_bin173	5666260	67.54	0.88	8.38949e+06	73.6	0.124815	Labiotermes labralis	Lab288P3	GCA_009783685.1	SAMN12581918	k__Bacteria (UID203)	Hervé et al. 2020
Bacteria	Actinomycetota	Actinomycetia	Streptomycetales	Streptomycetaceae	Streptomyces	Lab288P1_bin45	7351870	65.52	3.45	1.12208e+07	73.3	0.222167	Labiotermes labralis	Lab288P1	GCA_009780125.1	SAMN12581858	k__Bacteria (UID203)	Hervé et al. 2020
Bacteria	Actinomycetota	Actinomycetia	Streptomycetales	Streptomycetaceae	Streptomyces	Sph363_bin19	5155621	53.04	3.45	9.72025e+06	69.8	0.502675	Sphaerotermes sphaerothorax	Sph363	GCA_031286835.1	SAMN21242652	k__Bacteria (UID203)	this study
					Streptomyces					9.77685e+06	72.2333
				Streptomycetaceae						9.80765e+06	72.5
			Streptomycetales							9.80765e+06	72.5
Bacteria	Actinomycetota	Actinomycetia	Streptosporangiales	Streptosporangiaceae	Chersky-822	Sph363_bin46	5422970	75.45	8.34	7.1875e+06	67	0.280598	Sphaerotermes sphaerothorax	Sph363	GCA_031286485.1	SAMN21242664	k__Bacteria (UID203)	this study
					Chersky-822					7.1875e+06	67
Bacteria	Actinomycetota	Actinomycetia	Streptosporangiales	Streptosporangiaceae	Trebonia	Lab288P1_bin78	6196633	80.34	3.45	7.71301e+06	70.8	0.144787	Labiotermes labralis	Lab288P1	GCA_009784565.1	SAMN12581878	o__Actinomycetales (UID1696)	Hervé et al. 2020
					Trebonia					7.71301e+06	70.8
Bacteria	Actinomycetota	Actinomycetia	Streptosporangiales	Streptosporangiaceae	UBA9676	Cus372_bin21	5181951	80.39	2.19	6.44601e+06	71.8	0.375718	Polyspathotermes sulcifrons	Cus372	GCA_031254715.1	SAMN21241303	o__Actinomycetales (UID1696)	this study
					UBA9676					6.44601e+06	71.8
				Streptosporangiaceae						7.11551e+06	69.8667
			Streptosporangiales							7.11551e+06	69.8667
		Actinomycetia								3.25448e+06	62.8161
Bacteria	Actinomycetota	Coriobacteriia	Coriobacteriales	Eggerthellaceae	Raoultibacter	Cf509_bin50	2357987	95.13	0	2.4787e+06	58.9	0.018923	Coptotermes formosanus	Cf509	GCA_031256895.1	SAMN21241192	p__Actinobacteria (UID2112)	this study
Bacteria	Actinomycetota	Coriobacteriia	Coriobacteriales	Eggerthellaceae	Raoultibacter	Emb289P4_bin41	1378904	62.22	1.61	2.21617e+06	59.8	0.0340884	Embiratermes neotenicus	Emb289P4	GCA_009780975.1	SAMN12581815	p__Actinobacteria (UID2112)	Hervé et al. 2020
Bacteria	Actinomycetota	Coriobacteriia	Coriobacteriales	Eggerthellaceae	Raoultibacter	Lab288P3_bin139	913496	50.28	0.81	1.81682e+06	57.1	0.0113548	Labiotermes labralis	Lab288P3	GCA_009783895.1	SAMN12581908	p__Actinobacteria (UID2112)	Hervé et al. 2020
Bacteria	Actinomycetota	Coriobacteriia	Coriobacteriales	Eggerthellaceae	Raoultibacter	Nt197P3_bin52	1951895	96.77	0.27	2.01705e+06	61.8	0.173916	Neocapritermes taracua	Nt197P3	GCA_009782605.1	SAMN12582066	p__Actinobacteria (UID2112)	Hervé et al. 2020
Bacteria	Actinomycetota	Coriobacteriia	Coriobacteriales	Eggerthellaceae	Raoultibacter	Nt197P3_bin53	1670727	97.58	0	1.71216e+06	49.7	0.12158	Neocapritermes taracua	Nt197P3	GCA_009782615.1	SAMN12582067	p__Actinobacteria (UID2112)	Hervé et al. 2020
Bacteria	Actinomycetota	Coriobacteriia	Coriobacteriales	Eggerthellaceae	Raoultibacter	Nct323_bin7	1384052	74.48	1.15	1.85829e+06	62.9	0.124365	Neocapritermes taracua	Nct323	GCA_031283285.1	SAMN21242195	p__Actinobacteria (UID2112)	this study
Bacteria	Actinomycetota	Coriobacteriia	Coriobacteriales	Eggerthellaceae	Raoultibacter	Nct323_bin6	866628	58.09	0.81	1.49187e+06	50.3	0.148251	Neocapritermes taracua	Nct323	GCA_031283205.1	SAMN21242194	p__Actinobacteria (UID2112)	this study
					Raoultibacter					1.94158e+06	57.2143
				Eggerthellaceae						1.94158e+06	57.2143
Bacteria	Actinomycetota	Coriobacteriia	Coriobacteriales	UBA8131		Cf509_bin7	2658392	89.52	0	2.96961e+06	45.1	0.0241778	Coptotermes formosanus	Cf509	GCA_031256715.1	SAMN21241201	p__Actinobacteria (UID2112)	this study
Bacteria	Actinomycetota	Coriobacteriia	Coriobacteriales	UBA8131		Gsp477_bin137	1980358	81.86	0	2.4192e+06	56.7	0.0750379	Glyptotermes sp.	Gsp477	GCA_031268525.1	SAMN21241383	p__Actinobacteria (UID2112)	this study
Bacteria	Actinomycetota	Coriobacteriia	Coriobacteriales	UBA8131		Hm464_bin98	786038	66.32	0.27	1.18522e+06	55.4	0.0464099	Hodotermes mossambicus	Hm464	GCA_031261765.1	SAMN21241695	p__Actinobacteria (UID2112)	this study
Bacteria	Actinomycetota	Coriobacteriia	Coriobacteriales	UBA8131		Hm464_bin104	1394579	85.25	0.27	1.63587e+06	58.1	0.639753	Hodotermes mossambicus	Hm464	GCA_031263025.1	SAMN21241631	p__Actinobacteria (UID2112)	this study
Bacteria	Actinomycetota	Coriobacteriia	Coriobacteriales	UBA8131		Im510_bin61	2065134	76.85	1.15	2.68723e+06	60.4	0.0732842	Incisitermes marginipennis	Im510	GCA_031276475.1	SAMN21241798	p__Actinobacteria (UID2112)	this study
Bacteria	Actinomycetota	Coriobacteriia	Coriobacteriales	UBA8131		Im510_bin134	1823099	75.2	2.96	2.42433e+06	60.4	0.325604	Incisitermes marginipennis	Im510	GCA_031277035.1	SAMN21241771	p__Actinobacteria (UID2112)	this study
Bacteria	Actinomycetota	Coriobacteriia	Coriobacteriales	UBA8131		Md513_bin86	1931395	86.53	1.61	2.23205e+06	61.1	0.0635937	Mastotermes darwinensis	Md513	GCA_031272005.1	SAMN21241998	p__Actinobacteria (UID2112)	this study
Bacteria	Actinomycetota	Coriobacteriia	Coriobacteriales	UBA8131		Nm470_bin152	2007939	97.58	0.35	2.05774e+06	53.6	0.104067	Neotermes meruensis	Nm470	GCA_031282405.1	SAMN21242236	p__Actinobacteria (UID2112)	this study
Bacteria	Actinomycetota	Coriobacteriia	Coriobacteriales	UBA8131		Cu122P5_bin49	804246	58.04	0.32	1.38568e+06	57.7	0.019173	Nitiditermes sp. A	Cu122P5	GCA_009781995.1	SAMN12581702	p__Actinobacteria (UID2112)	Hervé et al. 2020
Bacteria	Actinomycetota	Coriobacteriia	Coriobacteriales	UBA8131		Po218_bin41	1781954	86.53	1.61	2.05935e+06	56.6	0.0909535	Porotermes adamsoni	Po218	GCA_031290175.1	SAMN21242504	p__Actinobacteria (UID2112)	this study
Bacteria	Actinomycetota	Coriobacteriia	Coriobacteriales	UBA8131		Po218_bin11	1142863	59.95	0	1.90636e+06	60.3	0.251437	Porotermes adamsoni	Po218	GCA_031290695.1	SAMN21242477	p__Actinobacteria (UID2112)	this study
Bacteria	Actinomycetota	Coriobacteriia	Coriobacteriales	UBA8131		Pc512_bin90	2020256	97.18	0.81	2.07888e+06	61.2	0.0387419	Prorhinotermes canalifrons	Pc512	GCA_031279835.1	SAMN21242341	p__Actinobacteria (UID2112)	this study
Bacteria	Actinomycetota	Coriobacteriia	Coriobacteriales	UBA8131		Rs511_bin70	1716169	80.12	0.81	2.142e+06	58.6	0.0454025	Reticulitermes flavipes	Rs511	GCA_031286975.1	SAMN21242644	p__Actinobacteria (UID2112)	this study
Bacteria	Actinomycetota	Coriobacteriia	Coriobacteriales	UBA8131		Roe453_bin54	1814277	95.36	0.81	1.90256e+06	54.4	0.104456	Roisinitermes ebogoensis	Roe453	GCA_031288185.1	SAMN21242605	p__Actinobacteria (UID2112)	this study
Bacteria	Actinomycetota	Coriobacteriia	Coriobacteriales	UBA8131		Spi319_bin26	1509787	71.99	0	2.09722e+06	49.2	0.107626	Spinitermes trispinosus	Spi319	GCA_031286245.1	SAMN21242672	p__Actinobacteria (UID2112)	this study
Bacteria	Actinomycetota	Coriobacteriia	Coriobacteriales	UBA8131		Th196P4_bin46	835181	50.74	2.8	1.646e+06	61.1	0.109604	Termes hospes	Th196P4	GCA_009776545.1	SAMN12582193	p__Actinobacteria (UID2112)	Hervé et al. 2020
Bacteria	Actinomycetota	Coriobacteriia	Coriobacteriales	UBA8131	WQXH01	Emb289P3_bin142	2274995	93.55	1.08	2.43185e+06	50.1	0.15463	Embiratermes neotenicus	Emb289P3	GCA_009784945.1	SAMN12581770	p__Actinobacteria (UID2112)	Hervé et al. 2020
Bacteria	Actinomycetota	Coriobacteriia	Coriobacteriales	UBA8131	WQXH01	Gx485_bin20	2179912	97.31	1.15	2.24017e+06	58.9	0.0853649	Glyptotermes sp.	Gx485	GCA_031264075.1	SAMN21241579	p__Actinobacteria (UID2112)	this study
Bacteria	Actinomycetota	Coriobacteriia	Coriobacteriales	UBA8131	WQXH01	Gx481_bin10	1701639	79.21	0.38	2.14826e+06	58.5	0.0871513	Glyptotermes sp.	Gx481	GCA_031267175.1	SAMN21241450	p__Actinobacteria (UID2112)	this study
Bacteria	Actinomycetota	Coriobacteriia	Coriobacteriales	UBA8131	WQXH01	Jx357_bin18	1352069	82.95	0.27	1.62998e+06	54.7	0.108327	Jugositermes tuberculatus	Jx357	GCA_031274985.1	SAMN21241861	p__Actinobacteria (UID2112)	this study
Bacteria	Actinomycetota	Coriobacteriia	Coriobacteriales	UBA8131	WQXH01	Lab288P1_bin85	2002177	90.99	2.24	2.20044e+06	52.8	0.0326505	Labiotermes labralis	Lab288P1	GCA_009784425.1	SAMN12581884	p__Actinobacteria (UID2112)	Hervé et al. 2020
Bacteria	Actinomycetota	Coriobacteriia	Coriobacteriales	UBA8131	WQXH01	Lab288P3_bin25	1888592	84.11	1.34	2.24538e+06	52.5	0.068659	Labiotermes labralis	Lab288P3	GCA_009779685.1	SAMN12581939	p__Actinobacteria (UID2112)	Hervé et al. 2020
					WQXH01					2.14935e+06	54.5833
Bacteria	Actinomycetota	Coriobacteriia	Coriobacteriales	UBA8131	WQXZ01	Co333_bin38	1055358	63.63	1.08	1.65859e+06	52.7	0.32327	Cornitermes pugnax	Co333	GCA_031256575.1	SAMN21241209	p__Actinobacteria (UID2112)	this study
Bacteria	Actinomycetota	Coriobacteriia	Coriobacteriales	UBA8131	WQXZ01	Emb289P3_bin63	1614646	83.27	1.88	1.93905e+06	50.8	0.0241009	Embiratermes neotenicus	Emb289P3	GCA_009781525.1	SAMN12581788	p__Actinobacteria (UID2112)	Hervé et al. 2020
Bacteria	Actinomycetota	Coriobacteriia	Coriobacteriales	UBA8131	WQXZ01	Th196P4_bin28	2338597	94.35	4.03	2.47864e+06	52	0.24328	Termes hospes	Th196P4	GCA_009776725.1	SAMN12582183	p__Actinobacteria (UID2112)	Hervé et al. 2020
					WQXZ01					2.02542e+06	51.8333
Bacteria	Actinomycetota	Coriobacteriia	Coriobacteriales	UBA8131	WRFC01	Ehx436_bin10	849686	52.61	0	1.61507e+06	52.6	0.087006	Euhamitermes sp.	Ehx436	GCA_031254255.1	SAMN21241324	p__Actinobacteria (UID2112)	this study
Bacteria	Actinomycetota	Coriobacteriia	Coriobacteriales	UBA8131	WRFC01	Lab288P4_bin32	1107525	61.3	0.4	1.80673e+06	60.7	0.221679	Labiotermes labralis	Lab288P4	GCA_009779015.1	SAMN12581973	p__Actinobacteria (UID2112)	Hervé et al. 2020
					WRFC01					1.7109e+06	56.65
Bacteria	Actinomycetota	Coriobacteriia	Coriobacteriales	UBA8131	WRGR01	Nc150P4_bin21	1832010	98.12	0.81	1.86711e+06	57.2	0.648301	Nasutitermes corniger	Nc150P4	GCA_009787085.1	SAMN12582014	p__Actinobacteria (UID2112)	Hervé et al. 2020
					WRGR01					1.86711e+06	57.2
Bacteria	Actinomycetota	Coriobacteriia	Coriobacteriales	UBA8131	WRHL01	Ct408_bin94	1171108	51.26	8.16	2.28464e+06	61.5	0.0334378	Calcaritermes temnocephalus	Ct408	GCA_031254725.1	SAMN21241298	p__Actinobacteria (UID2112)	this study
Bacteria	Actinomycetota	Coriobacteriia	Coriobacteriales	UBA8131	WRHL01	Ct408_bin85	1191519	77.07	2.65	1.54602e+06	58.8	0.0687051	Calcaritermes temnocephalus	Ct408	GCA_031254905.1	SAMN21241292	p__Actinobacteria (UID2112)	this study
Bacteria	Actinomycetota	Coriobacteriia	Coriobacteriales	UBA8131	WRHL01	Gx485_bin30	1117683	58.87	0.08	1.89856e+06	56	0.0729953	Glyptotermes sp.	Gx485	GCA_031263665.1	SAMN21241600	p__Actinobacteria (UID2112)	this study
Bacteria	Actinomycetota	Coriobacteriia	Coriobacteriales	UBA8131	WRHL01	Gx481_bin99	2864561	53.49	8.5	5.35532e+06	54	0.109869	Glyptotermes sp.	Gx481	GCA_031265295.1	SAMN21241534	p__Actinobacteria (UID2112)	this study
Bacteria	Actinomycetota	Coriobacteriia	Coriobacteriales	UBA8131	WRHL01	Gx485_bin93	2905931	94.83	8.78	3.06436e+06	64.5	0.240034	Glyptotermes sp.	Gx485	GCA_031263105.1	SAMN21241626	p__Actinobacteria (UID2112)	this study
Bacteria	Actinomycetota	Coriobacteriia	Coriobacteriales	UBA8131	WRHL01	Im510_bin88	1282187	50.91	2.43	2.51854e+06	58.8	0.328846	Incisitermes marginipennis	Im510	GCA_031276245.1	SAMN21241811	p__Actinobacteria (UID2112)	this study
Bacteria	Actinomycetota	Coriobacteriia	Coriobacteriales	UBA8131	WRHL01	Nt197P3_bin113	1990864	81.18	0.81	2.45241e+06	57.1	0.0687751	Neocapritermes taracua	Nt197P3	GCA_009783245.1	SAMN12582034	p__Actinobacteria (UID2112)	Hervé et al. 2020
Bacteria	Actinomycetota	Coriobacteriia	Coriobacteriales	UBA8131	WRHL01	Nm470_bin52	1316305	66.88	3.01	1.96816e+06	61.2	0.284692	Neotermes meruensis	Nm470	GCA_031282085.1	SAMN21242252	p__Actinobacteria (UID2112)	this study
Bacteria	Actinomycetota	Coriobacteriia	Coriobacteriales	UBA8131	WRHL01	Rs511_bin44	1017668	61.51	4.03	1.65448e+06	59.5	0.198078	Reticulitermes flavipes	Rs511	GCA_031287275.1	SAMN21242636	p__Actinobacteria (UID2112)	this study
					WRHL01					2.52694e+06	59.0444
Bacteria	Actinomycetota	Coriobacteriia	Coriobacteriales	UBA8131	WRHU01	Emb289P3_bin57	1345992	76.96	1.88	1.74895e+06	52.6	0.0316213	Embiratermes neotenicus	Emb289P3	GCA_009781535.1	SAMN12581786	p__Actinobacteria (UID2112)	Hervé et al. 2020
Bacteria	Actinomycetota	Coriobacteriia	Coriobacteriales	UBA8131	WRHU01	Nt197P3_bin131	1578423	95.36	0	1.65523e+06	49.8	0.0769182	Neocapritermes taracua	Nt197P3	GCA_009783085.1	SAMN12582043	k__Bacteria (UID203)	Hervé et al. 2020
Bacteria	Actinomycetota	Coriobacteriia	Coriobacteriales	UBA8131	WRHU01	Nct323_bin25	1438657	93.95	1.61	1.5313e+06	50	0.288561	Neocapritermes taracua	Nct323	GCA_031283305.1	SAMN21242190	p__Actinobacteria (UID2112)	this study
					WRHU01					1.64516e+06	50.8
				UBA8131						2.11921e+06	56.18
			Coriobacteriales							2.09276e+06	56.334
Bacteria	Actinomycetota	Coriobacteriia	OPB41	PHET01	WRDS01	Lab288P3_bin234	1885737	92.08	1.53	2.04793e+06	59.8	0.0327621	Labiotermes labralis	Lab288P3	GCA_009779675.1	SAMN12581937	p__Actinobacteria (UID1454)	Hervé et al. 2020
					WRDS01					2.04793e+06	59.8
				PHET01						2.04793e+06	59.8
			OPB41							2.04793e+06	59.8
Bacteria	Actinomycetota	Coriobacteriia	WRKU01	WQUG01		Gsp477_bin13	1067089	72.1	0	1.48001e+06	56.8	0.035826	Glyptotermes sp.	Gsp477	GCA_031268615.1	SAMN21241382	p__Actinobacteria (UID1454)	this study
Bacteria	Actinomycetota	Coriobacteriia	WRKU01	WQUG01		Md513_bin57	1765548	93.47	0.83	1.88889e+06	60.2	0.100713	Mastotermes darwinensis	Md513	GCA_031272275.1	SAMN21241984	p__Actinobacteria (UID1454)	this study
Bacteria	Actinomycetota	Coriobacteriia	WRKU01	WQUG01	WQUG01	Emb289P4_bin29	1975242	83.58	1.04	2.3633e+06	56.9	0.110292	Embiratermes neotenicus	Emb289P4	GCA_009781115.1	SAMN12581808	k__Bacteria (UID203)	Hervé et al. 2020
Bacteria	Actinomycetota	Coriobacteriia	WRKU01	WQUG01	WQUG01	Lab288P4_bin85	1731475	92.5	0	1.87186e+06	56.2	0.241266	Labiotermes labralis	Lab288P4	GCA_009778715.1	SAMN12581988	p__Actinobacteria (UID1454)	Hervé et al. 2020
Bacteria	Actinomycetota	Coriobacteriia	WRKU01	WQUG01	WQUG01	Cu122P5_bin19	934293	75.83	0.83	1.23209e+06	63.9	0.0463095	Nitiditermes sp. A	Cu122P5	GCA_009785855.1	SAMN12581691	p__Actinobacteria (UID1454)	Hervé et al. 2020
Bacteria	Actinomycetota	Coriobacteriia	WRKU01	WQUG01	WQUG01	Cu122P5_bin37	1417762	77.61	7.92	1.82678e+06	60.8	0.0844454	Nitiditermes sp. A	Cu122P5	GCA_009782075.1	SAMN12581697	p__Actinobacteria (UID1454)	Hervé et al. 2020
					WQUG01					1.82351e+06	59.45
Bacteria	Actinomycetota	Coriobacteriia	WRKU01	WQUG01	WQVN01	Emb289P1_bin20	856236	68.97	0	1.24146e+06	47.1	0.0157609	Embiratermes neotenicus	Emb289P1	GCA_009785795.1	SAMN12581724	p__Actinobacteria (UID1454)	Hervé et al. 2020
Bacteria	Actinomycetota	Coriobacteriia	WRKU01	WQUG01	WQVN01	Lab288P1_bin125	1208450	60.25	7.08	2.00573e+06	46.3	0.0114423	Labiotermes labralis	Lab288P1	GCA_009780535.1	SAMN12581836	k__Bacteria (UID203)	Hervé et al. 2020
Bacteria	Actinomycetota	Coriobacteriia	WRKU01	WQUG01	WQVN01	Lab288P3_bin86	1070533	80.4	0.83	1.33151e+06	52.9	0.0149395	Labiotermes labralis	Lab288P3	GCA_009779395.1	SAMN12581954	p__Actinobacteria (UID1454)	Hervé et al. 2020
					WQVN01					1.52623e+06	48.7667
Bacteria	Actinomycetota	Coriobacteriia	WRKU01	WQUG01	WRBW01	Emb289P1_bin4	1402669	79.69	2.85	1.76016e+06	46.9	0.135	Embiratermes neotenicus	Emb289P1	GCA_009785705.1	SAMN12581729	p__Actinobacteria (UID1454)	Hervé et al. 2020
Bacteria	Actinomycetota	Coriobacteriia	WRKU01	WQUG01	WRBW01	Emb289P1_bin68	1585165	98.28	4.08	1.61291e+06	46.8	0.0775258	Embiratermes neotenicus	Emb289P1	GCA_009785405.1	SAMN12581742	p__Actinobacteria (UID1454)	Hervé et al. 2020
Bacteria	Actinomycetota	Coriobacteriia	WRKU01	WQUG01	WRBW01	Lab288P1_bin60	1538551	94.17	0.83	1.6338e+06	46.7	0.132093	Labiotermes labralis	Lab288P1	GCA_009779855.1	SAMN12581869	p__Actinobacteria (UID1454)	Hervé et al. 2020
Bacteria	Actinomycetota	Coriobacteriia	WRKU01	WQUG01	WRBW01	Lab288P1_bin96	1481145	85.5	2.08	1.73233e+06	53.3	0.0248853	Labiotermes labralis	Lab288P1	GCA_009784345.1	SAMN12581889	p__Actinobacteria (UID1454)	Hervé et al. 2020
Bacteria	Actinomycetota	Coriobacteriia	WRKU01	WQUG01	WRBW01	Lab288P3_bin101	1607189	68.82	7.58	2.33535e+06	46.8	0.0209006	Labiotermes labralis	Lab288P3	GCA_009784265.1	SAMN12581891	p__Actinobacteria (UID1454)	Hervé et al. 2020
Bacteria	Actinomycetota	Coriobacteriia	WRKU01	WQUG01	WRBW01	Lab288P3_bin107	1310117	72	0	1.81961e+06	52.9	0.0543588	Labiotermes labralis	Lab288P3	GCA_009784245.1	SAMN12581894	p__Actinobacteria (UID1454)	Hervé et al. 2020
					WRBW01					1.81569e+06	48.9
				WQUG01						1.74239e+06	52.9667
Bacteria	Actinomycetota	Coriobacteriia	WRKU01	WRKU01	WRDL01	Emb289P3_bin53	1104269	76.04	2.2	1.45222e+06	55.4	0.0201585	Embiratermes neotenicus	Emb289P3	GCA_009781565.1	SAMN12581784	p__Actinobacteria (UID1454)	Hervé et al. 2020
Bacteria	Actinomycetota	Coriobacteriia	WRKU01	WRKU01	WRDL01	Lab288P3_bin21	1354762	86.25	5.08	1.57074e+06	55	0.0251917	Labiotermes labralis	Lab288P3	GCA_009784095.1	SAMN12581930	p__Actinobacteria (UID1454)	Hervé et al. 2020
					WRDL01					1.51148e+06	55.2
Bacteria	Actinomycetota	Coriobacteriia	WRKU01	WRKU01	WRKU01	Th196P3_bin122	1106534	78.61	0.83	1.40762e+06	55.7	0.0609594	Termes hospes	Th196P3	GCA_009777935.1	SAMN12582121	p__Actinobacteria (UID1454)	Hervé et al. 2020
					WRKU01					1.40762e+06	55.7
				WRKU01						1.47686e+06	55.3667
			WRKU01							1.69813e+06	53.3667
		Coriobacteriia								1.98445e+06	55.5773
Bacteria	Actinomycetota	Thermoleophilia	Solirubrobacterales	Solirubrobacteraceae	Palsa-465	Emb289P1_bin89	2441644	71.34	2.56	3.42255e+06	69.6	0.0533968	Embiratermes neotenicus	Emb289P1	GCA_009785395.1	SAMN12581747	p__Actinobacteria (UID1454)	Hervé et al. 2020
					Palsa-465					3.42255e+06	69.6
Bacteria	Actinomycetota	Thermoleophilia	Solirubrobacterales	Solirubrobacteraceae	Palsa-744	Emb289P3_bin56	2254892	73.63	1.03	3.06246e+06	72.1	0.0353297	Embiratermes neotenicus	Emb289P3	GCA_009781575.1	SAMN12581785	p__Actinobacteria (UID1454)	Hervé et al. 2020
					Palsa-744					3.06246e+06	72.1
				Solirubrobacteraceae						3.2425e+06	70.85
			Solirubrobacterales							3.2425e+06	70.85
		Thermoleophilia								3.2425e+06	70.85
	Actinomycetota									2.8132e+06	60.3813
Bacteria	Bacillota	Bacilli	Acholeplasmatales	Acholeplasmataceae		Zx50_bin8	1319095	88.48	1.33	1.49084e+06	27.3	0.0385514	Zootermopsis nevadensis	Zx50	GCA_031284605.1	SAMN21242757	k__Bacteria (UID2328)	this study
Bacteria	Bacillota	Bacilli	Acholeplasmatales	Acholeplasmataceae		Zx50_bin49	968181	92.67	0	1.04476e+06	33.8	0.0416862	Zootermopsis nevadensis	Zx50	GCA_031284745.1	SAMN21242745	k__Bacteria (UID2328)	this study
Bacteria	Bacillota	Bacilli	Acholeplasmatales	Acholeplasmataceae		Zx50_bin71	1227297	90.67	0.36	1.35359e+06	27.7	0.0475845	Zootermopsis nevadensis	Zx50	GCA_031284585.1	SAMN21242755	k__Bacteria (UID2328)	this study
				Acholeplasmataceae						1.2964e+06	29.6
Bacteria	Bacillota	Bacilli	Acholeplasmatales	WRBM01	WRBM01	Lab288P1_bin79	1958923	94.52	0	2.0725e+06	32.7	0.0797515	Labiotermes labralis	Lab288P1	GCA_009784525.1	SAMN12581879	k__Bacteria (UID203)	Hervé et al. 2020
					WRBM01					2.0725e+06	32.7
				WRBM01						2.0725e+06	32.7
			Acholeplasmatales							1.49042e+06	30.375
Bacteria	Bacillota	Bacilli	Bacillales	Bacillaceae_G	Bacillus_A	Sph363_bin45	3868638	51.79	0	7.46986e+06	34.9	0.269939	Sphaerotermes sphaerothorax	Sph363	GCA_031286465.1	SAMN21242663	k__Bacteria (UID2372)	this study
					Bacillus_A					7.46986e+06	34.9
				Bacillaceae_G						7.46986e+06	34.9
			Bacillales							7.46986e+06	34.9
Bacteria	Bacillota	Bacilli	Erysipelotrichales	Erysipelotrichaceae		Md513_bin22	2134422	98.11	0.94	2.17554e+06	49.7	0.171859	Mastotermes darwinensis	Md513	GCA_031272515.1	SAMN21241973	k__Bacteria (UID2329)	this study
				Erysipelotrichaceae						2.17554e+06	49.7
			Erysipelotrichales							2.17554e+06	49.7
Bacteria	Bacillota	Bacilli	Haloplasmatales	Turicibacteraceae	WRGF01	Nc150P1_bin9	3101095	91.2	4.82	3.40032e+06	47.2	0.402936	Nasutitermes corniger	Nc150P1	GCA_009787345.1	SAMN12582002	k__Bacteria (UID2329)	Hervé et al. 2020
					WRGF01					3.40032e+06	47.2
Bacteria	Bacillota	Bacilli	Haloplasmatales	Turicibacteraceae	WRKJ01	Lab288P1_bin27	2101764	74.35	1.75	2.82685e+06	44	0.0360386	Labiotermes labralis	Lab288P1	GCA_009780245.1	SAMN12581850	c__Bacilli (UID285)	Hervé et al. 2020
Bacteria	Bacillota	Bacilli	Haloplasmatales	Turicibacteraceae	WRKJ01	Th196P1_bin8	2322328	88.38	2.67	2.62766e+06	39	0.226809	Termes hospes	Th196P1	GCA_009778135.1	SAMN12582110	c__Bacilli (UID285)	Hervé et al. 2020
					WRKJ01					2.72726e+06	41.5
				Turicibacteraceae						2.95161e+06	43.4
			Haloplasmatales							2.95161e+06	43.4
Bacteria	Bacillota	Bacilli	Lactobacillales	Lactobacillaceae	Oenococcus	Hm464_bin9	1226919	73.81	0.44	1.66227e+06	37.8	0.0517049	Hodotermes mossambicus	Hm464	GCA_031261865.1	SAMN21241690	o__Lactobacillales (UID374)	this study
Bacteria	Bacillota	Bacilli	Lactobacillales	Lactobacillaceae	Oenococcus	Nm470_bin23	932607	64.55	1.22	1.44478e+06	30.8	0.0702207	Neotermes meruensis	Nm470	GCA_031282325.1	SAMN21242240	o__Lactobacillales (UID374)	this study
					Oenococcus					1.55352e+06	34.3
Bacteria	Bacillota	Bacilli	Lactobacillales	Lactobacillaceae	Weissella	Po218_bin95	2010465	93.87	0	2.14175e+06	40.9	0.084882	Porotermes adamsoni	Po218	GCA_031289615.1	SAMN21242531	o__Lactobacillales (UID375)	this study
Bacteria	Bacillota	Bacilli	Lactobacillales	Lactobacillaceae	Weissella	Pq454_bin64	2082588	98.62	0	2.11173e+06	43.5	0.133176	Porotermes quadricollis	Pq454	GCA_031289015.1	SAMN21242560	o__Lactobacillales (UID375)	this study
					Weissella					2.12674e+06	42.2
				Lactobacillaceae						1.84013e+06	38.25
Bacteria	Bacillota	Bacilli	Lactobacillales	Streptococcaceae		Cc175_bin59	1032479	72.95	3.31	1.41532e+06	36.2	0.0611814	Cryptotermes cavifrons	Cc175	GCA_031259195.1	SAMN21241088	o__Lactobacillales (UID543)	this study
Bacteria	Bacillota	Bacilli	Lactobacillales	Streptococcaceae		Cd354_bin51	852047	56.41	0.66	1.51045e+06	34.6	0.163775	Cryptotermes dudleyi	Cd354	GCA_031257815.1	SAMN21241146	o__Lactobacillales (UID543)	this study
Bacteria	Bacillota	Bacilli	Lactobacillales	Streptococcaceae		Gx485_bin85	716739	53.66	4.08	1.3357e+06	33.8	0.0410147	Glyptotermes sp.	Gx485	GCA_031263205.1	SAMN21241622	o__Lactobacillales (UID543)	this study
Bacteria	Bacillota	Bacilli	Lactobacillales	Streptococcaceae		Gsp477_bin117	1225287	87.03	0.44	1.40789e+06	34.3	0.118099	Glyptotermes sp.	Gsp477	GCA_031268845.1	SAMN21241372	o__Lactobacillales (UID543)	this study
Bacteria	Bacillota	Bacilli	Lactobacillales	Streptococcaceae		Hs463_bin15	1699190	92.72	0.66	1.8326e+06	44.8	0.0976286	Hodotermopsis sjoestedti	Hs463	GCA_031261175.1	SAMN21241717	o__Lactobacillales (UID543)	this study
Bacteria	Bacillota	Bacilli	Lactobacillales	Streptococcaceae		Hs463_bin101	2133456	84.99	0.99	2.51024e+06	37.7	0.387212	Hodotermopsis sjoestedti	Hs463	GCA_031261705.1	SAMN21241698	c__Bacilli (UID285)	this study
Bacteria	Bacillota	Bacilli	Lactobacillales	Streptococcaceae		Nc350_bin42	1199222	87.09	0.44	1.37699e+06	31.8	0.244137	Neotermes castaneus	Nc350	GCA_031269775.1	SAMN21242102	o__Lactobacillales (UID543)	this study
Bacteria	Bacillota	Bacilli	Lactobacillales	Streptococcaceae		Roe453_bin115	1270820	88.47	0.22	1.43644e+06	34.4	0.271358	Roisinitermes ebogoensis	Roe453	GCA_031288715.1	SAMN21242576	o__Lactobacillales (UID543)	this study
Bacteria	Bacillota	Bacilli	Lactobacillales	Streptococcaceae	Lactococcus	Cx337_bin29	1470576	67.72	0.57	2.17155e+06	35	0.102206	Constrictotermes cavifrons	Cx337	GCA_031254435.1	SAMN21241314	o__Lactobacillales (UID543)	this study
Bacteria	Bacillota	Bacilli	Lactobacillales	Streptococcaceae	Lactococcus	Iy174_bin4	1300551	60.73	0	2.14153e+06	35.2	0.111909	Incisitermes snyderi	Iy174	GCA_031275765.1	SAMN21241833	o__Lactobacillales (UID543)	this study
Bacteria	Bacillota	Bacilli	Lactobacillales	Streptococcaceae	Lactococcus	Lab288P1_bin89	878213	55.69	0.75	1.57697e+06	37.5	0.0705628	Labiotermes labralis	Lab288P1	GCA_009784415.1	SAMN12581886	o__Lactobacillales (UID543)	Hervé et al. 2020
Bacteria	Bacillota	Bacilli	Lactobacillales	Streptococcaceae	Lactococcus	Lab288P3_bin9	1056708	71.23	1.52	1.48352e+06	37.5	0.0462391	Labiotermes labralis	Lab288P3	GCA_009779335.1	SAMN12581957	o__Lactobacillales (UID543)	Hervé et al. 2020
Bacteria	Bacillota	Bacilli	Lactobacillales	Streptococcaceae	Lactococcus	Lab288P4_bin76	817025	61.23	0.85	1.33435e+06	38	0.0143355	Labiotermes labralis	Lab288P4	GCA_009778765.1	SAMN12581985	o__Lactobacillales (UID543)	Hervé et al. 2020
Bacteria	Bacillota	Bacilli	Lactobacillales	Streptococcaceae	Lactococcus	Md513_bin104	1639881	79.55	0.38	2.06145e+06	35.2	0.162653	Mastotermes darwinensis	Md513	GCA_031272975.1	SAMN21241947	c__Bacilli (UID284)	this study
Bacteria	Bacillota	Bacilli	Lactobacillales	Streptococcaceae	Lactococcus	Th196P3_bin97	2602616	98.49	1.13	2.64252e+06	38	0.139592	Termes hospes	Th196P3	GCA_009776925.1	SAMN12582174	c__Bacilli (UID284)	Hervé et al. 2020
					Lactococcus					1.91598e+06	36.6286
Bacteria	Bacillota	Bacilli	Lactobacillales	Streptococcaceae	Lactococcus_A	Nc350_bin195	1471609	72.81	0.13	2.02116e+06	43.2	0.913893	Neotermes castaneus	Nc350	GCA_031270325.1	SAMN21242082	c__Bacilli (UID284)	this study
					Lactococcus_A					2.02116e+06	43.2
Bacteria	Bacillota	Bacilli	Lactobacillales	Streptococcaceae	Lactovum	Ehx436_bin1	2123546	89.67	3.58	2.36818e+06	39.4	0.151793	Euhamitermes sp.	Ehx436	GCA_031254295.1	SAMN21241323	c__Bacilli (UID284)	this study
Bacteria	Bacillota	Bacilli	Lactobacillales	Streptococcaceae	Lactovum	Ehx436_bin21	1420991	85.48	0.19	1.66237e+06	46.7	0.165056	Euhamitermes sp.	Ehx436	GCA_031254115.1	SAMN21241330	c__Bacilli (UID284)	this study
Bacteria	Bacillota	Bacilli	Lactobacillales	Streptococcaceae	Lactovum	Glo450_bin24	1656584	87.1	0.13	1.90193e+06	46.2	0.498145	Globitermes sulphureus	Glo450	GCA_031253335.1	SAMN21241362	c__Bacilli (UID284)	this study
Bacteria	Bacillota	Bacilli	Lactobacillales	Streptococcaceae	Lactovum	TD116_bin48	2255680	92.25	1.02	2.44518e+06	43.2	0.31891	Odontotermes sp.	TD116	GCA_031285775.1	SAMN21242697	c__Bacilli (UID284)	this study
					Lactovum					2.09442e+06	43.875
Bacteria	Bacillota	Bacilli	Lactobacillales	Streptococcaceae	MMGLQ5-1	Nc350_bin205	1863651	93.38	1.9	1.99577e+06	38.7	0.0584984	Neotermes castaneus	Nc350	GCA_031270215.1	SAMN21242087	c__Bacilli (UID284)	this study
					MMGLQ5-1					1.99577e+06	38.7
Bacteria	Bacillota	Bacilli	Lactobacillales	Streptococcaceae	Pilibacter	Xx448_bin8	2366783	77.77	0.7	3.04331e+06	34.8	0.308668	Dicuspiditermes spinitibialis	Xx448	GCA_031285105.1	SAMN21242731	c__Bacilli (UID284)	this study
Bacteria	Bacillota	Bacilli	Lactobacillales	Streptococcaceae	Pilibacter	Pc512_bin8	1132258	74.72	0.66	1.51533e+06	40.1	0.0247705	Prorhinotermes canalifrons	Pc512	GCA_031279745.1	SAMN21242333	c__Bacilli (UID284)	this study
					Pilibacter					2.27932e+06	37.45
				Streptococcaceae						1.87786e+06	38.1
Bacteria	Bacillota	Bacilli	Lactobacillales	Vagococcaceae	Vagococcus	Pcu381_bin26	2963720	94.89	3.68	3.12332e+06	32.2	0.31977	Procubitermes undulans	Pcu381	GCA_031277775.1	SAMN21242442	c__Bacilli (UID284)	this study
					Vagococcus					3.12332e+06	32.2
				Vagococcaceae						3.12332e+06	32.2
			Lactobacillales							1.91695e+06	37.9107
Bacteria	Bacillota	Bacilli	Mycoplasmatales			Md513_bin19	1317731	95.51	0.56	1.37968e+06	25.6	0.0710405	Mastotermes darwinensis	Md513	GCA_031272545.1	SAMN21241971	k__Bacteria (UID2495)	this study
Bacteria	Bacillota	Bacilli	Mycoplasmatales			Pq454_bin41	1208128	98.88	0	1.22181e+06	28	0.0919147	Porotermes quadricollis	Pq454	GCA_031289255.1	SAMN21242550	k__Bacteria (UID2328)	this study
Bacteria	Bacillota	Bacilli	Mycoplasmatales	MT37		Mx356_bin46	774928	52	1.13	1.49025e+06	30.1	0.379779	Macrotermes cf. amplus	Mx356	GCA_031271425.1	SAMN21242026	c__Bacilli (UID285)	this study
				MT37						1.49025e+06	30.1
Bacteria	Bacillota	Bacilli	Mycoplasmatales	Mycoplasmoidaceae		Ct408_bin7	996691	81.92	2.26	1.21666e+06	26.2	0.248211	Calcaritermes temnocephalus	Ct408	GCA_031255095.1	SAMN21241283	c__Mollicutes (UID2395)	this study
Bacteria	Bacillota	Bacilli	Mycoplasmatales	Mycoplasmoidaceae		Cc175_bin115	658242	82.85	1.5	794498	25.5	0.326183	Cryptotermes cavifrons	Cc175	GCA_031260145.1	SAMN21241056	c__Mollicutes (UID2395)	this study
Bacteria	Bacillota	Bacilli	Mycoplasmatales	Mycoplasmoidaceae		Kf353_bin99	549362	76.62	0.77	716996	30.1	0.961719	Kalotermes flavicollis	Kf353	GCA_031273215.1	SAMN21241934	c__Mollicutes (UID2395)	this study
Bacteria	Bacillota	Bacilli	Mycoplasmatales	Mycoplasmoidaceae		Nm470_bin14	501284	84.98	0.75	589885	28.3	0.479088	Neotermes meruensis	Nm470	GCA_031282505.1	SAMN21242231	c__Mollicutes (UID2395)	this study
Bacteria	Bacillota	Bacilli	Mycoplasmatales	Mycoplasmoidaceae		Nm470_bin117	876029	69.86	1.5	1.25398e+06	29.7	0.0922555	Neotermes meruensis	Nm470	GCA_031282725.1	SAMN21242219	f__Mycoplasmataceae (UID2414)	this study
Bacteria	Bacillota	Bacilli	Mycoplasmatales	Mycoplasmoidaceae		Nm470_bin99	1251107	83.58	1.57	1.4969e+06	30.3	0.115988	Neotermes meruensis	Nm470	GCA_031281465.1	SAMN21242275	f__Mycoplasmataceae (UID2414)	this study
Bacteria	Bacillota	Bacilli	Mycoplasmatales	Mycoplasmoidaceae		Po218_bin94	572366	76.24	2.63	750742	28.3	0.19388	Porotermes adamsoni	Po218	GCA_031289655.1	SAMN21242530	f__Mycoplasmataceae (UID2414)	this study
Bacteria	Bacillota	Bacilli	Mycoplasmatales	Mycoplasmoidaceae		Zx50_bin17	824176	86.47	1	953135	31	0.056003	Zootermopsis nevadensis	Zx50	GCA_031284985.1	SAMN21242735	c__Mollicutes (UID2395)	this study
Bacteria	Bacillota	Bacilli	Mycoplasmatales	Mycoplasmoidaceae		Zx50_bin78	406100	52.3	8.79	776482	28.5	0.869891	Zootermopsis nevadensis	Zx50	GCA_031284565.1	SAMN21242756	c__Mollicutes (UID2395)	this study
Bacteria	Bacillota	Bacilli	Mycoplasmatales	Mycoplasmoidaceae	MGBC110633	Cf509_bin32	664759	92.31	1.54	720138	31.4	0.0591699	Coptotermes formosanus	Cf509	GCA_031257095.1	SAMN21241183	c__Mollicutes (UID2395)	this study
Bacteria	Bacillota	Bacilli	Mycoplasmatales	Mycoplasmoidaceae	MGBC110633	Cc175_bin84	835014	98.08	2.18	851360	30.5	0.12546	Cryptotermes cavifrons	Cc175	GCA_031258945.1	SAMN21241101	f__Mycoplasmataceae (UID2414)	this study
Bacteria	Bacillota	Bacilli	Mycoplasmatales	Mycoplasmoidaceae	MGBC110633	Cc175_bin15	847890	98.08	0	864488	30.8	0.445351	Cryptotermes cavifrons	Cc175	GCA_031259945.1	SAMN21241065	f__Mycoplasmataceae (UID2414)	this study
Bacteria	Bacillota	Bacilli	Mycoplasmatales	Mycoplasmoidaceae	MGBC110633	Gx481_bin39	980658	98.85	0.64	992067	31.9	0.258099	Glyptotermes sp.	Gx481	GCA_031265955.1	SAMN21241511	f__Mycoplasmataceae (UID2414)	this study
Bacteria	Bacillota	Bacilli	Mycoplasmatales	Mycoplasmoidaceae	MGBC110633	Hm464_bin127	741621	95.51	0.77	776485	28.2	0.0971283	Hodotermes mossambicus	Hm464	GCA_031262935.1	SAMN21241637	f__Mycoplasmataceae (UID2414)	this study
Bacteria	Bacillota	Bacilli	Mycoplasmatales	Mycoplasmoidaceae	MGBC110633	Hs463_bin29	583590	72.38	1.41	806286	33.9	0.0402773	Hodotermopsis sjoestedti	Hs463	GCA_031261045.1	SAMN21241725	f__Mycoplasmataceae (UID2414)	this study
Bacteria	Bacillota	Bacilli	Mycoplasmatales	Mycoplasmoidaceae	MGBC110633	Hs463_bin28	704890	85.13	1.15	828016	32.3	0.215946	Hodotermopsis sjoestedti	Hs463	GCA_031261065.1	SAMN21241724	f__Mycoplasmataceae (UID2414)	this study
Bacteria	Bacillota	Bacilli	Mycoplasmatales	Mycoplasmoidaceae	MGBC110633	Iy174_bin81	833179	96.92	0.64	859656	30.6	0.451735	Incisitermes snyderi	Iy174	GCA_031275175.1	SAMN21241854	f__Mycoplasmataceae (UID2414)	this study
Bacteria	Bacillota	Bacilli	Mycoplasmatales	Mycoplasmoidaceae	MGBC110633	Nm470_bin9	775766	86.84	1.2	893328	32.5	0.0763885	Neotermes meruensis	Nm470	GCA_031281575.1	SAMN21242271	c__Mollicutes (UID2395)	this study
Bacteria	Bacillota	Bacilli	Mycoplasmatales	Mycoplasmoidaceae	MGBC110633	Po218_bin18	1014839	98.85	1.41	1.02665e+06	33	0.0630662	Porotermes adamsoni	Po218	GCA_031290395.1	SAMN21242489	f__Mycoplasmataceae (UID2414)	this study
Bacteria	Bacillota	Bacilli	Mycoplasmatales	Mycoplasmoidaceae	MGBC110633	Pq454_bin21	853247	87.11	5	979505	33.7	0.157879	Porotermes quadricollis	Pq454	GCA_031289475.1	SAMN21242538	f__Mycoplasmataceae (UID2414)	this study
Bacteria	Bacillota	Bacilli	Mycoplasmatales	Mycoplasmoidaceae	MGBC110633	Pcl387_bin181	895118	88.77	0.38	1.00836e+06	33.2	0.12476	Procryptotermes leewardensis	Pcl387	GCA_031278855.1	SAMN21242389	f__Mycoplasmataceae (UID2414)	this study
Bacteria	Bacillota	Bacilli	Mycoplasmatales	Mycoplasmoidaceae	MGBC110633	Pc512_bin88	612919	84.71	0.03	723550	26.2	0.0392004	Prorhinotermes canalifrons	Pc512	GCA_031279765.1	SAMN21242340	c__Mollicutes (UID2395)	this study
Bacteria	Bacillota	Bacilli	Mycoplasmatales	Mycoplasmoidaceae	MGBC110633	Roe453_bin32	534199	70.38	0	759021	32.1	0.74454	Roisinitermes ebogoensis	Roe453	GCA_031288285.1	SAMN21242596	f__Mycoplasmataceae (UID2414)	this study
Bacteria	Bacillota	Bacilli	Mycoplasmatales	Mycoplasmoidaceae	MGBC110633	Zx50_bin45	654150	90.38	3.33	723777	34.5	0.0379316	Zootermopsis nevadensis	Zx50	GCA_031284865.1	SAMN21242742	c__Mollicutes (UID2395)	this study
Bacteria	Bacillota	Bacilli	Mycoplasmatales	Mycoplasmoidaceae	MGBC110633	Zx50_bin81	573443	62.6	2.66	916043	28.9	0.18022	Zootermopsis nevadensis	Zx50	GCA_031284595.1	SAMN21242758	f__Mycoplasmataceae (UID2414)	this study
					MGBC110633					858045	31.4812
				Mycoplasmoidaceae						891120	30.464
			Mycoplasmatales							941776	30.1893
Bacteria	Bacillota	Bacilli	Paenibacillales	Paenibacillaceae	Paenibacillus	Fux382_bin13	5896335	99.74	0.02	5.91171e+06	46.2	0.356946	Furculitermes sp.	Fux382	GCA_031254035.1	SAMN21241336	c__Mollicutes (UID2395)	this study
					Paenibacillus					5.91171e+06	46.2
				Paenibacillaceae						5.91171e+06	46.2
			Paenibacillales							5.91171e+06	46.2
Bacteria	Bacillota	Bacilli	RFN20	CAG-826		Hm464_bin5	413169	52.81	1.12	782369	34.7	0.642175	Hodotermes mossambicus	Hm464	GCA_031262185.1	SAMN21241673	k__Bacteria (UID2329)	this study
Bacteria	Bacillota	Bacilli	RFN20	CAG-826		Mx356_bin24	953830	82.88	0	1.15086e+06	36.9	0.12182	Macrotermes cf. amplus	Mx356	GCA_031271635.1	SAMN21242014	f__Paenibacillaceae (UID973)	this study
				CAG-826						966613	35.8
Bacteria	Bacillota	Bacilli	RFN20	UBA1709	DUOZ01	Hs463_bin23	1335264	78.16	0.56	1.70837e+06	28.4	0.0398828	Hodotermopsis sjoestedti	Hs463	GCA_031261365.1	SAMN21241719	k__Bacteria (UID2329)	this study
					DUOZ01					1.70837e+06	28.4
				UBA1709						1.70837e+06	28.4
			RFN20							1.21387e+06	33.3333
		Bacilli								1.65304e+06	34.6275
	Bacillota									1.65304e+06	34.6275
Bacteria	Bacillota_A	Clostridia	Christensenellales			Emb289P3_bin119	1455591	54.68	7.63	2.66202e+06	54.7	0.0200727	Embiratermes neotenicus	Emb289P3	GCA_009785145.1	SAMN12581759	k__Bacteria (UID2329)	Hervé et al. 2020
Bacteria	Bacillota_A	Clostridia	Christensenellales			Im510_bin91	2273851	90.73	0.81	2.50617e+06	45.5	0.100049	Incisitermes marginipennis	Im510	GCA_031276195.1	SAMN21241812	o__Clostridiales (UID1120)	this study
Bacteria	Bacillota_A	Clostridia	Christensenellales			Iy174_bin51	2034909	87.97	0	2.31319e+06	48.4	0.169999	Incisitermes snyderi	Iy174	GCA_031275485.1	SAMN21241843	k__Bacteria (UID203)	this study
Bacteria	Bacillota_A	Clostridia	Christensenellales			Kf353_bin26	1429071	83.71	0.81	1.70717e+06	44	0.0385775	Kalotermes flavicollis	Kf353	GCA_031273965.1	SAMN21241900	o__Clostridiales (UID1120)	this study
Bacteria	Bacillota_A	Clostridia	Christensenellales			Kf353_bin35	1737993	87.41	0	1.98832e+06	49.6	0.0511612	Kalotermes flavicollis	Kf353	GCA_031273825.1	SAMN21241904	f__Lachnospiraceae (UID1286)	this study
Bacteria	Bacillota_A	Clostridia	Christensenellales			Po218_bin63	1931134	79	2.22	2.44447e+06	46.4	0.0432033	Porotermes adamsoni	Po218	GCA_031289865.1	SAMN21242518	f__Lachnospiraceae (UID1255)	this study
Bacteria	Bacillota_A	Clostridia	Christensenellales			Po218_bin70	1979594	91.53	1.61	2.16278e+06	44.7	0.0543545	Porotermes adamsoni	Po218	GCA_031289755.1	SAMN21242522	f__Lachnospiraceae (UID1255)	this study
Bacteria	Bacillota_A	Clostridia	Christensenellales	CAG-138		Hs463_bin26	2221030	96.5	1.4	2.30159e+06	56.4	0.11356	Hodotermopsis sjoestedti	Hs463	GCA_031261085.1	SAMN21241722	o__Clostridiales (UID1226)	this study
Bacteria	Bacillota_A	Clostridia	Christensenellales	CAG-138		Nc350_bin172	1798405	86.71	1.4	2.07405e+06	54.3	0.0671206	Neotermes castaneus	Nc350	GCA_031270585.1	SAMN21242070	o__Clostridiales (UID1226)	this study
Bacteria	Bacillota_A	Clostridia	Christensenellales	CAG-138	WRCT01	Lab288P3_bin15	1820112	88.98	0.83	2.04553e+06	57.2	0.0288188	Labiotermes labralis	Lab288P3	GCA_009783775.1	SAMN12581912	o__Clostridiales (UID1226)	Hervé et al. 2020
Bacteria	Bacillota_A	Clostridia	Christensenellales	CAG-138	WRCT01	Lab288P3_bin85	2507121	94.8	1.1	2.64464e+06	55.7	0.106354	Labiotermes labralis	Lab288P3	GCA_009779405.1	SAMN12581953	k__Bacteria (UID203)	Hervé et al. 2020
					WRCT01					2.34509e+06	56.45
				CAG-138						2.26645e+06	55.9
Bacteria	Bacillota_A	Clostridia	Christensenellales	CAG-74		Ct408_bin33	2147194	92.54	0.7	2.32029e+06	60.6	0.178115	Calcaritermes temnocephalus	Ct408	GCA_031255415.1	SAMN21241267	o__Clostridiales (UID1212)	this study
Bacteria	Bacillota_A	Clostridia	Christensenellales	CAG-74		Gx481_bin194	2423681	87.46	0	2.77119e+06	57.9	0.0704371	Glyptotermes sp.	Gx481	GCA_031266295.1	SAMN21241494	o__Clostridiales (UID1212)	this study
Bacteria	Bacillota_A	Clostridia	Christensenellales	CAG-74		Hm464_bin61	2126201	59.15	2.3	3.59459e+06	60.1	0.228819	Hodotermes mossambicus	Hm464	GCA_031262025.1	SAMN21241681	o__Clostridiales (UID1212)	this study
Bacteria	Bacillota_A	Clostridia	Christensenellales	CAG-74		Nc350_bin118	2912671	96.39	2.8	3.02176e+06	61.4	0.195201	Neotermes castaneus	Nc350	GCA_031270865.1	SAMN21242042	o__Clostridiales (UID1212)	this study
Bacteria	Bacillota_A	Clostridia	Christensenellales	CAG-74		Nc350_bin71	2471519	90.7	0	2.72494e+06	54.9	0.619176	Neotermes castaneus	Nc350	GCA_031269355.1	SAMN21242118	o__Clostridiales (UID1212)	this study
Bacteria	Bacillota_A	Clostridia	Christensenellales	CAG-74		Nm470_bin129	2411537	80.46	2.59	2.99719e+06	58.7	0.0690972	Neotermes meruensis	Nm470	GCA_031282605.1	SAMN21242226	o__Clostridiales (UID1212)	this study
Bacteria	Bacillota_A	Clostridia	Christensenellales	CAG-74		Pc512_bin41	2189046	90.32	1.21	2.42366e+06	55.1	0.0373215	Prorhinotermes canalifrons	Pc512	GCA_031280145.1	SAMN21242321	o__Clostridiales (UID1212)	this study
Bacteria	Bacillota_A	Clostridia	Christensenellales	CAG-74		Rs511_bin9	2333312	90.7	1.75	2.57256e+06	61.4	0.0532469	Reticulitermes flavipes	Rs511	GCA_031286995.1	SAMN21242650	o__Clostridiales (UID1212)	this study
Bacteria	Bacillota_A	Clostridia	Christensenellales	CAG-74	Avichristensenella	Hm464_bin96	2674220	87.01	9.53	3.07346e+06	60.3	0.343395	Hodotermes mossambicus	Hm464	GCA_031261815.1	SAMN21241693	o__Clostridiales (UID1212)	this study
Bacteria	Bacillota_A	Clostridia	Christensenellales	CAG-74	Avichristensenella	Nc150P4_bin19	2146559	84.07	1.61	2.5533e+06	58.1	0.200121	Nasutitermes corniger	Nc150P4	GCA_009787135.1	SAMN12582012	o__Clostridiales (UID1212)	Hervé et al. 2020
Bacteria	Bacillota_A	Clostridia	Christensenellales	CAG-74	Avichristensenella	Nt197P3_bin75	1457247	61.73	2.45	2.36068e+06	56.9	0.0332818	Neocapritermes taracua	Nt197P3	GCA_009782345.1	SAMN12582080	o__Clostridiales (UID1212)	Hervé et al. 2020
					Avichristensenella					2.66248e+06	58.4333
Bacteria	Bacillota_A	Clostridia	Christensenellales	CAG-74	Limiplasma	Nt197P3_bin105	2071489	69.94	3.92	2.96181e+06	55.9	0.0680304	Neocapritermes taracua	Nt197P3	GCA_009783365.1	SAMN12582029	o__Clostridiales (UID1212)	Hervé et al. 2020
					Limiplasma					2.96181e+06	55.9
Bacteria	Bacillota_A	Clostridia	Christensenellales	CAG-74	WQXF01	Emb289P3_bin140	2858310	94.41	3.15	3.02755e+06	55.7	0.06672	Embiratermes neotenicus	Emb289P3	GCA_009784985.1	SAMN12581768	o__Clostridiales (UID1212)	Hervé et al. 2020
Bacteria	Bacillota_A	Clostridia	Christensenellales	CAG-74	WQXF01	Lab288P3_bin186	1344722	50.14	0.96	2.68193e+06	64.2	0.0351611	Labiotermes labralis	Lab288P3	GCA_009783645.1	SAMN12581920	k__Bacteria (UID203)	Hervé et al. 2020
					WQXF01					2.85474e+06	59.95
Bacteria	Bacillota_A	Clostridia	Christensenellales	CAG-74	WRFT01	Lab288P4_bin88	1825509	61.39	1.61	2.97363e+06	51.6	0.0464486	Labiotermes labralis	Lab288P4	GCA_009776385.1	SAMN12581990	o__Clostridiales (UID1212)	Hervé et al. 2020
					WRFT01					2.97363e+06	51.6
				CAG-74						2.8039e+06	58.1867
Bacteria	Bacillota_A	Clostridia	Christensenellales	CAG-917		Nm470_bin51	1067312	52	0	2.05252e+06	50.1	0.0507817	Neotermes meruensis	Nm470	GCA_031282095.1	SAMN21242251	o__Clostridiales (UID1212)	this study
Bacteria	Bacillota_A	Clostridia	Christensenellales	CAG-917		Pq454_bin33	2178148	93.93	0	2.31891e+06	48.5	0.28542	Porotermes quadricollis	Pq454	GCA_031289315.1	SAMN21242545	o__Clostridiales (UID1212)	this study
				CAG-917						2.18571e+06	49.3
Bacteria	Bacillota_A	Clostridia	Christensenellales	DTU072	WQYD01	Cc175_bin76	2348620	87.5	3.85	2.68414e+06	34	0.128626	Cryptotermes cavifrons	Cc175	GCA_031259085.1	SAMN21241097	o__Clostridiales (UID1212)	this study
Bacteria	Bacillota_A	Clostridia	Christensenellales	DTU072	WQYD01	Cc175_bin14	2242782	84.62	0	2.65042e+06	33.5	0.29244	Cryptotermes cavifrons	Cc175	GCA_031259965.1	SAMN21241064	k__Bacteria (UID203)	this study
Bacteria	Bacillota_A	Clostridia	Christensenellales	DTU072	WQYD01	Emb289P3_bin74	1887622	87.97	0	2.14576e+06	42.2	0.0383081	Embiratermes neotenicus	Emb289P3	GCA_009781445.1	SAMN12581792	o__Clostridiales (UID1212)	Hervé et al. 2020
Bacteria	Bacillota_A	Clostridia	Christensenellales	DTU072	WQYD01	Hs463_bin76	1313273	67.56	0.83	1.94386e+06	48.1	0.0376175	Hodotermopsis sjoestedti	Hs463	GCA_031260775.1	SAMN21241743	o__Clostridiales (UID1212)	this study
Bacteria	Bacillota_A	Clostridia	Christensenellales	DTU072	WQYD01	Pcl387_bin85	2682028	62.56	1.44	4.28713e+06	37.1	0.0607388	Procryptotermes leewardensis	Pcl387	GCA_031278175.1	SAMN21242425	o__Clostridiales (UID1212)	this study
Bacteria	Bacillota_A	Clostridia	Christensenellales	DTU072	WQYD01	Roe453_bin112	2573821	79.5	3.99	3.23751e+06	35.4	0.106914	Roisinitermes ebogoensis	Roe453	GCA_031288735.1	SAMN21242574	o__Clostridiales (UID1212)	this study
					WQYD01					2.8248e+06	38.3833
				DTU072						2.8248e+06	38.3833
Bacteria	Bacillota_A	Clostridia	Christensenellales	DUVY01		Gx485_bin36	2752514	64.14	2.42	4.29142e+06	55.3	0.0727261	Glyptotermes sp.	Gx485	GCA_031263605.1	SAMN21241603	p__Firmicutes (UID240)	this study
Bacteria	Bacillota_A	Clostridia	Christensenellales	DUVY01		Hs463_bin144	1018140	50.37	0.89	2.02132e+06	59.4	0.0392943	Hodotermopsis sjoestedti	Hs463	GCA_031261185.1	SAMN21241716	o__Clostridiales (UID1212)	this study
Bacteria	Bacillota_A	Clostridia	Christensenellales	DUVY01		Lab288P3_bin129	1463736	54.03	1.29	2.70912e+06	54.1	0.020285	Labiotermes labralis	Lab288P3	GCA_009783955.1	SAMN12581905	o__Clostridiales (UID1212)	Hervé et al. 2020
Bacteria	Bacillota_A	Clostridia	Christensenellales	DUVY01		Po218_bin30	1766681	69.75	0	2.53288e+06	51.9	0.0342682	Porotermes adamsoni	Po218	GCA_031290295.1	SAMN21242495	o__Clostridiales (UID1212)	this study
				DUVY01						2.88868e+06	55.175
Bacteria	Bacillota_A	Clostridia	Christensenellales	HGM11417		Nt197P3_bin99	1223085	64.99	7.07	1.88196e+06	37.9	0.0230356	Neocapritermes taracua	Nt197P3	GCA_009778455.1	SAMN12582094	o__Clostridiales (UID1212)	Hervé et al. 2020
				HGM11417						1.88196e+06	37.9
Bacteria	Bacillota_A	Clostridia	Christensenellales	Pumilibacteraceae		Ct408_bin14	1707245	86.74	0	1.96823e+06	57.4	0.0653089	Calcaritermes temnocephalus	Ct408	GCA_031255775.1	SAMN21241249	o__Clostridiales (UID1212)	this study
Bacteria	Bacillota_A	Clostridia	Christensenellales	Pumilibacteraceae	RACS-047	Im510_bin34	1882847	89.11	0	2.11295e+06	54.2	0.0986466	Incisitermes marginipennis	Im510	GCA_031276725.1	SAMN21241785	f__Lachnospiraceae (UID1255)	this study
					RACS-047					2.11295e+06	54.2
Bacteria	Bacillota_A	Clostridia	Christensenellales	Pumilibacteraceae	WQVM01	Emb289P1_bin19	1606941	85.57	1.26	1.87793e+06	40.8	0.03474	Embiratermes neotenicus	Emb289P1	GCA_009783985.1	SAMN12581723	f__Lachnospiraceae (UID1286)	Hervé et al. 2020
					WQVM01					1.87793e+06	40.8
Bacteria	Bacillota_A	Clostridia	Christensenellales	Pumilibacteraceae	WQZE01	Emb289P4_bin66	1319589	67.89	0.43	1.94372e+06	44.2	0.0292008	Embiratermes neotenicus	Emb289P4	GCA_009780875.1	SAMN12581819	f__Lachnospiraceae (UID1255)	Hervé et al. 2020
					WQZE01					1.94372e+06	44.2
Bacteria	Bacillota_A	Clostridia	Christensenellales	Pumilibacteraceae	WRAF01	Lab288P1_bin104	946586	53.98	0	1.75359e+06	41.4	0.00938335	Labiotermes labralis	Lab288P1	GCA_009780705.1	SAMN12581829	f__Lachnospiraceae (UID1255)	Hervé et al. 2020
Bacteria	Bacillota_A	Clostridia	Christensenellales	Pumilibacteraceae	WRAF01	Lab288P1_bin16	1615509	79.84	0	2.02343e+06	34.8	0.0485184	Labiotermes labralis	Lab288P1	GCA_009780325.1	SAMN12581846	f__Lachnospiraceae (UID1255)	Hervé et al. 2020
Bacteria	Bacillota_A	Clostridia	Christensenellales	Pumilibacteraceae	WRAF01	Lab288P3_bin202	1493882	83.19	0.7	1.79575e+06	48.5	0.0277662	Labiotermes labralis	Lab288P3	GCA_009783515.1	SAMN12581927	f__Lachnospiraceae (UID1255)	Hervé et al. 2020
					WRAF01					1.85759e+06	41.5667
Bacteria	Bacillota_A	Clostridia	Christensenellales	Pumilibacteraceae	WRAP01	Emb289P1_bin33	798956	55.54	1.4	1.43852e+06	40.2	0.00895116	Embiratermes neotenicus	Emb289P1	GCA_009785835.1	SAMN12581725	k__Bacteria (UID203)	Hervé et al. 2020
Bacteria	Bacillota_A	Clostridia	Christensenellales	Pumilibacteraceae	WRAP01	Emb289P3_bin92	2528160	81.99	1.36	3.0835e+06	50.9	0.0545583	Embiratermes neotenicus	Emb289P3	GCA_009781235.1	SAMN12581801	f__Lachnospiraceae (UID1256)	Hervé et al. 2020
Bacteria	Bacillota_A	Clostridia	Christensenellales	Pumilibacteraceae	WRAP01	Lab288P1_bin40	1576678	80.07	0	1.96912e+06	35.8	0.0559646	Labiotermes labralis	Lab288P1	GCA_009780135.1	SAMN12581856	f__Lachnospiraceae (UID1256)	Hervé et al. 2020
Bacteria	Bacillota_A	Clostridia	Christensenellales	Pumilibacteraceae	WRAP01	Th196P3_bin37	1984187	79.08	0.67	2.50909e+06	45.7	0.115815	Termes hospes	Th196P3	GCA_009777485.1	SAMN12582146	o__Clostridiales (UID1226)	Hervé et al. 2020
					WRAP01					2.25006e+06	43.15
Bacteria	Bacillota_A	Clostridia	Christensenellales	Pumilibacteraceae	WRAY01	Co191P1_bin94	962398	52.42	0.12	1.83594e+06	37.7	0.0815771	Cornitermes sp.	Co191P1	GCA_009787875.1	SAMN12581645	o__Clostridiales (UID1212)	Hervé et al. 2020
Bacteria	Bacillota_A	Clostridia	Christensenellales	Pumilibacteraceae	WRAY01	Co191P3_bin30	1524348	76.53	1.48	1.99183e+06	38.2	0.0648878	Cornitermes sp.	Co191P3	GCA_009787685.1	SAMN12581654	o__Clostridiales (UID1212)	Hervé et al. 2020
Bacteria	Bacillota_A	Clostridia	Christensenellales	Pumilibacteraceae	WRAY01	Lab288P1_bin55	2028252	89.69	0.4	2.2614e+06	37.8	0.0450157	Labiotermes labralis	Lab288P1	GCA_009779975.1	SAMN12581865	o__Clostridiales (UID1212)	Hervé et al. 2020
					WRAY01					2.02972e+06	37.9
Bacteria	Bacillota_A	Clostridia	Christensenellales	Pumilibacteraceae	WRGC01	Gx485_bin133	819819	50.91	0	1.61033e+06	39	0.437399	Glyptotermes sp.	Gx485	GCA_031264755.1	SAMN21241553	o__Clostridiales (UID1212)	this study
Bacteria	Bacillota_A	Clostridia	Christensenellales	Pumilibacteraceae	WRGC01	Nc150M_bin1	1567360	89.09	2.42	1.7593e+06	32.9	0.949696	Nasutitermes corniger	Nc150M	GCA_009787385.1	SAMN12581999	o__Clostridiales (UID1212)	Hervé et al. 2020
Bacteria	Bacillota_A	Clostridia	Christensenellales	Pumilibacteraceae	WRGC01	Nc150P1_bin3	1272658	73.29	0.86	1.73647e+06	32.8	0.0748786	Nasutitermes corniger	Nc150P1	GCA_009787335.1	SAMN12582001	o__Clostridiales (UID1212)	Hervé et al. 2020
Bacteria	Bacillota_A	Clostridia	Christensenellales	Pumilibacteraceae	WRGC01	Spi319_bin1	1373238	85.26	0.4	1.61065e+06	35	0.150125	Spinitermes trispinosus	Spi319	GCA_031286385.1	SAMN21242667	o__Clostridiales (UID1212)	this study
					WRGC01					1.67919e+06	34.925
				Pumilibacteraceae						1.9601e+06	41.5167
Bacteria	Bacillota_A	Clostridia	Christensenellales	UBA1242		Ct408_bin58	706728	75.79	2.25	932482	40.3	0.0458669	Calcaritermes temnocephalus	Ct408	GCA_031255215.1	SAMN21241277	o__Clostridiales (UID1212)	this study
Bacteria	Bacillota_A	Clostridia	Christensenellales	UBA1242		Emb289P3_bin161	566596	53.09	1.24	1.06724e+06	35.6	0.00690458	Embiratermes neotenicus	Emb289P3	GCA_009784875.1	SAMN12581775	o__Clostridiales (UID1212)	Hervé et al. 2020
Bacteria	Bacillota_A	Clostridia	Christensenellales	UBA1242		Hm464_bin17	811205	83.44	2.25	972202	44.2	0.114532	Hodotermes mossambicus	Hm464	GCA_031262595.1	SAMN21241651	o__Clostridiales (UID1212)	this study
Bacteria	Bacillota_A	Clostridia	Christensenellales	UBA1242		Hs463_bin4	1186791	65.22	0	1.81967e+06	40.3	0.0781941	Hodotermopsis sjoestedti	Hs463	GCA_031260975.1	SAMN21241730	o__Clostridiales (UID1212)	this study
Bacteria	Bacillota_A	Clostridia	Christensenellales	UBA1242		Kf353_bin134	591955	53.09	0	1.115e+06	42.7	0.0348459	Kalotermes flavicollis	Kf353	GCA_031274215.1	SAMN21241888	o__Clostridiales (UID1212)	this study
Bacteria	Bacillota_A	Clostridia	Christensenellales	UBA1242	WQSK01	Coa324_bin42	821575	78.65	0.16	1.0446e+06	45.2	0.199516	Coatitermes kartaboensis	Coa324	GCA_031256235.1	SAMN21241226	o__Clostridiales (UID1212)	this study
Bacteria	Bacillota_A	Clostridia	Christensenellales	UBA1242	WQSK01	Co191P1_bin89	1109731	71.56	3.13	1.55077e+06	43.5	0.057981	Cornitermes sp.	Co191P1	GCA_009787915.1	SAMN12581643	o__Clostridiales (UID1212)	Hervé et al. 2020
					WQSK01					1.29768e+06	44.35
Bacteria	Bacillota_A	Clostridia	Christensenellales	UBA1242	WQZR01	Lab288P3_bin191	569783	54.55	2.25	1.04452e+06	37.6	0.00693924	Labiotermes labralis	Lab288P3	GCA_009783595.1	SAMN12581922	o__Clostridiales (UID1212)	Hervé et al. 2020
Bacteria	Bacillota_A	Clostridia	Christensenellales	UBA1242	WQZR01	Lab288P1_bin108	966612	79.4	0	1.2174e+06	37.8	0.0163516	Labiotermes labralis	Lab288P1	GCA_009780625.1	SAMN12581832	o__Clostridiales (UID1212)	Hervé et al. 2020
					WQZR01					1.13096e+06	37.7
Bacteria	Bacillota_A	Clostridia	Christensenellales	UBA1242	WRAD01	Lab288P1_bin142	688659	55.62	1.12	1.23815e+06	38.1	0.0122475	Labiotermes labralis	Lab288P1	GCA_009780375.1	SAMN12581844	o__Clostridiales (UID1212)	Hervé et al. 2020
Bacteria	Bacillota_A	Clostridia	Christensenellales	UBA1242	WRAD01	Lab288P1_bin46	1200606	87.08	2.81	1.37874e+06	40.4	0.0390778	Labiotermes labralis	Lab288P1	GCA_009780065.1	SAMN12581859	o__Clostridiales (UID1212)	Hervé et al. 2020
Bacteria	Bacillota_A	Clostridia	Christensenellales	UBA1242	WRAD01	Lab288P1_bin73	1094976	80.42	1.12	1.36157e+06	44	0.0160966	Labiotermes labralis	Lab288P1	GCA_009784665.1	SAMN12581874	o__Clostridiales (UID1212)	Hervé et al. 2020
Bacteria	Bacillota_A	Clostridia	Christensenellales	UBA1242	WRAD01	Lab288P1_bin80	1120884	86.63	0	1.29388e+06	48.8	0.0195038	Labiotermes labralis	Lab288P1	GCA_009784555.1	SAMN12581881	o__Clostridiales (UID1212)	Hervé et al. 2020
Bacteria	Bacillota_A	Clostridia	Christensenellales	UBA1242	WRAD01	Lab288P1_bin95	1080346	58.14	0	1.85818e+06	38.9	0.094473	Labiotermes labralis	Lab288P1	GCA_009784375.1	SAMN12581888	o__Clostridiales (UID1212)	Hervé et al. 2020
					WRAD01					1.4261e+06	42.04
Bacteria	Bacillota_A	Clostridia	Christensenellales	UBA1242	WRCD01	Lab288P3_bin111	1163845	65.98	0	1.76394e+06	44.3	0.0269314	Labiotermes labralis	Lab288P3	GCA_009784185.1	SAMN12581896	o__Clostridiales (UID1212)	Hervé et al. 2020
					WRCD01					1.76394e+06	44.3
				UBA1242						1.31056e+06	41.4467
Bacteria	Bacillota_A	Clostridia	Christensenellales	UBA1750	CALWRM01	Pc512_bin130	2242410	95.16	0	2.35646e+06	60.3	0.0651493	Prorhinotermes canalifrons	Pc512	GCA_031280685.1	SAMN21242306	o__Clostridiales (UID1212)	this study
Bacteria	Bacillota_A	Clostridia	Christensenellales	UBA1750	CALWRM01	Rs511_bin38	1679243	82.18	0	2.04337e+06	60.4	0.0405334	Reticulitermes flavipes	Rs511	GCA_031287285.1	SAMN21242634	o__Clostridiales (UID1212)	this study
					CALWRM01					2.19992e+06	60.35
				UBA1750						2.19992e+06	60.35
Bacteria	Bacillota_A	Clostridia	Christensenellales	WQRI01	WQRI01	Co191P1_bin26	1699646	82.23	0.67	2.06694e+06	40	0.107321	Cornitermes sp.	Co191P1	GCA_009786825.1	SAMN12581615	o__Clostridiales (UID1212)	Hervé et al. 2020
					WQRI01					2.06694e+06	40
				WQRI01						2.06694e+06	40
			Christensenellales							2.1743e+06	47.292
Bacteria	Bacillota_A	Clostridia	Clostridiales	Clostridiaceae	WQUF01	Cu122P5_bin16	3405828	91.75	2.56	3.71207e+06	32.4	0.15403	Nitiditermes sp. A	Cu122P5	GCA_009785875.1	SAMN12581690	o__Clostridiales (UID1212)	Hervé et al. 2020
					WQUF01					3.71207e+06	32.4
				Clostridiaceae						3.71207e+06	32.4
			Clostridiales							3.71207e+06	32.4
Bacteria	Bacillota_A	Clostridia	Eubacteriales	Anaerofustaceae	WRIE01	Nt197P3_bin28	3189490	91.55	1.76	3.48388e+06	46.1	0.13802	Neocapritermes taracua	Nt197P3	GCA_009782875.1	SAMN12582053	o__Clostridiales (UID1212)	Hervé et al. 2020
					WRIE01					3.48388e+06	46.1
Bacteria	Bacillota_A	Clostridia	Eubacteriales	Anaerofustaceae	WRIY01	Nt197P3_bin63	2669682	91.2	1.06	2.92728e+06	46.3	0.0875932	Neocapritermes taracua	Nt197P3	GCA_009782515.1	SAMN12582073	o__Clostridiales (UID1212)	Hervé et al. 2020
Bacteria	Bacillota_A	Clostridia	Eubacteriales	Anaerofustaceae	WRIY01	Pc512_bin26	958865	56.9	0	1.68518e+06	51.8	0.0420083	Prorhinotermes canalifrons	Pc512	GCA_031280495.1	SAMN21242313	o__Clostridiales (UID1212)	this study
					WRIY01					2.30623e+06	49.05
				Anaerofustaceae						2.69878e+06	48.0667
			Eubacteriales							2.69878e+06	48.0667
Bacteria	Bacillota_A	Clostridia	Lachnospirales			TD116_bin31	1437441	59.06	4.53	2.43387e+06	49	0.181738	Odontotermes sp.	TD116	GCA_031285885.1	SAMN21242692	o__Clostridiales (UID1212)	this study
Bacteria	Bacillota_A	Clostridia	Lachnospirales			TD116_bin47	2315141	83.82	1.68	2.76204e+06	38.7	0.201728	Odontotermes sp.	TD116	GCA_031285815.1	SAMN21242696	o__Clostridiales (UID1212)	this study
Bacteria	Bacillota_A	Clostridia	Lachnospirales	Lachnospiraceae		Hm464_bin108	2392468	93.86	5.26	2.54898e+06	31.2	0.096495	Hodotermes mossambicus	Hm464	GCA_031263035.1	SAMN21241632	o__Clostridiales (UID1212)	this study
Bacteria	Bacillota_A	Clostridia	Lachnospirales	Lachnospiraceae		Hm464_bin2	2028407	63.22	8.26	3.20849e+06	45.8	0.0655908	Hodotermes mossambicus	Hm464	GCA_031262445.1	SAMN21241660	o__Clostridiales (UID1212)	this study
Bacteria	Bacillota_A	Clostridia	Lachnospirales	Lachnospiraceae		Md513_bin111	2000223	77.73	0.88	2.5733e+06	43.2	0.408987	Mastotermes darwinensis	Md513	GCA_031272985.1	SAMN21241950	o__Clostridiales (UID1212)	this study
Bacteria	Bacillota_A	Clostridia	Lachnospirales	Lachnospiraceae		Md513_bin68	3121412	92.41	2	3.37779e+06	60.3	0.0762452	Mastotermes darwinensis	Md513	GCA_031272185.1	SAMN21241988	o__Clostridiales (UID1212)	this study
Bacteria	Bacillota_A	Clostridia	Lachnospirales	Lachnospiraceae	Acetatifactor	Hm464_bin37	2253388	65.62	2.57	3.434e+06	43.5	0.052751	Hodotermes mossambicus	Hm464	GCA_031262285.1	SAMN21241668	o__Clostridiales (UID1212)	this study
Bacteria	Bacillota_A	Clostridia	Lachnospirales	Lachnospiraceae	Acetatifactor	Iy174_bin59	2984158	84.37	1.84	3.53699e+06	54.1	0.136449	Incisitermes snyderi	Iy174	GCA_031275405.1	SAMN21241846	o__Clostridiales (UID1212)	this study
					Acetatifactor					3.48549e+06	48.8
Bacteria	Bacillota_A	Clostridia	Lachnospirales	Lachnospiraceae	Lacrimispora	Hs463_bin102	3478684	63.48	0	5.47997e+06	44.8	0.0374078	Hodotermopsis sjoestedti	Hs463	GCA_031261685.1	SAMN21241699	o__Clostridiales (UID1212)	this study
Bacteria	Bacillota_A	Clostridia	Lachnospirales	Lachnospiraceae	Lacrimispora	Iy174_bin76	4694880	96.2	0	4.88033e+06	44	0.129153	Incisitermes snyderi	Iy174	GCA_031275215.1	SAMN21241852	o__Clostridiales (UID1212)	this study
Bacteria	Bacillota_A	Clostridia	Lachnospirales	Lachnospiraceae	Lacrimispora	Md513_bin56	4662678	90.95	2.11	5.12664e+06	44	0.24781	Mastotermes darwinensis	Md513	GCA_031272315.1	SAMN21241983	o__Clostridiales (UID1212)	this study
Bacteria	Bacillota_A	Clostridia	Lachnospirales	Lachnospiraceae	Lacrimispora	Nc350_bin24	4588126	95.53	0.32	4.80281e+06	44.1	0.0817623	Neotermes castaneus	Nc350	GCA_031270005.1	SAMN21242095	k__Bacteria (UID203)	this study
					Lacrimispora					5.07244e+06	44.225
Bacteria	Bacillota_A	Clostridia	Lachnospirales	Lachnospiraceae	UBA933	Mx356_bin38	1567618	54.25	1.49	2.88962e+06	39.5	0.0864506	Macrotermes cf. amplus	Mx356	GCA_031271535.1	SAMN21242020	o__Clostridiales (UID1212)	this study
					UBA933					2.88962e+06	39.5
Bacteria	Bacillota_A	Clostridia	Lachnospirales	Lachnospiraceae	UBA935	Co191P3_bin20	2527422	81.18	2.24	3.11336e+06	40.9	0.113704	Cornitermes sp.	Co191P3	GCA_009787745.1	SAMN12581652	o__Clostridiales (UID1212)	Hervé et al. 2020
Bacteria	Bacillota_A	Clostridia	Lachnospirales	Lachnospiraceae	UBA935	Glo450_bin25	2196714	55.36	3.42	3.96805e+06	54.8	0.521937	Globitermes sulphureus	Glo450	GCA_031253385.1	SAMN21241363	o__Clostridiales (UID1212)	this study
Bacteria	Bacillota_A	Clostridia	Lachnospirales	Lachnospiraceae	UBA935	Lab288P1_bin41	3082106	91.28	2.87	3.37654e+06	40.4	0.0561928	Labiotermes labralis	Lab288P1	GCA_009780115.1	SAMN12581857	o__Clostridiales (UID1212)	Hervé et al. 2020
Bacteria	Bacillota_A	Clostridia	Lachnospirales	Lachnospiraceae	UBA935	TD116_bin70	1828974	61.56	1.25	2.97104e+06	45.7	0.265636	Odontotermes sp.	TD116	GCA_031285465.1	SAMN21242713	o__Clostridiales (UID1212)	this study
Bacteria	Bacillota_A	Clostridia	Lachnospirales	Lachnospiraceae	UBA935	Pal332_bin6	2290206	79.03	0.57	2.89789e+06	44.6	0.723321	Palmitermes impostor	Pal332	GCA_031280955.1	SAMN21242294	o__Clostridiales (UID1212)	this study
Bacteria	Bacillota_A	Clostridia	Lachnospirales	Lachnospiraceae	UBA935	Th196P3_bin150	3106482	90.36	2.61	3.4379e+06	42.9	0.109258	Termes hospes	Th196P3	GCA_009777715.1	SAMN12582134	o__Clostridiales (UID1212)	Hervé et al. 2020
					UBA935					3.29413e+06	44.8833
Bacteria	Bacillota_A	Clostridia	Lachnospirales	Lachnospiraceae	WRBB01	Lab288P1_bin6	2529991	86.41	0.58	2.92789e+06	40.2	0.133616	Labiotermes labralis	Lab288P1	GCA_009779895.1	SAMN12581868	o__Clostridiales (UID1212)	Hervé et al. 2020
					WRBB01					2.92789e+06	40.2
				Lachnospiraceae						3.5862e+06	44.6667
Bacteria	Bacillota_A	Clostridia	Lachnospirales	UBA5962		Gx481_bin87	1033608	57.04	0	1.81208e+06	26.5	0.353792	Glyptotermes sp.	Gx481	GCA_031265515.1	SAMN21241526	o__Clostridiales (UID1212)	this study
Bacteria	Bacillota_A	Clostridia	Lachnospirales	UBA5962		TD116_bin56	1304788	56.92	0.67	2.29232e+06	42.3	0.262693	Odontotermes sp.	TD116	GCA_031285665.1	SAMN21242703	o__Clostridiales (UID1212)	this study
Bacteria	Bacillota_A	Clostridia	Lachnospirales	UBA5962	WQZK01	Lab288P1_bin10	2062372	78.36	4.78	2.63192e+06	35.1	0.0889083	Labiotermes labralis	Lab288P1	GCA_009780765.1	SAMN12581825	o__Clostridiales (UID1212)	Hervé et al. 2020
					WQZK01					2.63192e+06	35.1
Bacteria	Bacillota_A	Clostridia	Lachnospirales	UBA5962	WRBA01	Lab288P1_bin59	2445260	95.17	0.22	2.56936e+06	40.4	0.170668	Labiotermes labralis	Lab288P1	GCA_009779915.1	SAMN12581867	o__Clostridiales (UID1212)	Hervé et al. 2020
					WRBA01					2.56936e+06	40.4
Bacteria	Bacillota_A	Clostridia	Lachnospirales	UBA5962	WRFW01	Lab288P1_bin143	1528705	64.15	3.75	2.38302e+06	33.2	0.04065	Labiotermes labralis	Lab288P1	GCA_009780385.1	SAMN12581845	o__Clostridiales (UID1212)	Hervé et al. 2020
Bacteria	Bacillota_A	Clostridia	Lachnospirales	UBA5962	WRFW01	Mp193P1_bin2	1551196	75.37	1.36	2.05811e+06	33.1	0.099035	Microcerotermes parvus	Mp193P1	GCA_009787435.1	SAMN12581993	o__Clostridiales (UID1212)	Hervé et al. 2020
					WRFW01					2.22056e+06	33.15
Bacteria	Bacillota_A	Clostridia	Lachnospirales	UBA5962	WRGD01	Nc150P1_bin1	2245358	86.74	0.22	2.58861e+06	28.6	0.246707	Nasutitermes corniger	Nc150P1	GCA_009787355.1	SAMN12582000	o__Clostridiales (UID1212)	Hervé et al. 2020
					WRGD01					2.58861e+06	28.6
Bacteria	Bacillota_A	Clostridia	Lachnospirales	UBA5962	WRKF01	Th196P1_bin10	2674700	78.41	0.83	3.41117e+06	40	0.281795	Termes hospes	Th196P1	GCA_009778165.1	SAMN12582106	o__Clostridiales (UID1212)	Hervé et al. 2020
					WRKF01					3.41117e+06	40
				UBA5962						2.46832e+06	34.9
Bacteria	Bacillota_A	Clostridia	Lachnospirales	WQUN01		Gx485_bin96	2748057	85.39	0	3.21824e+06	47.7	0.123634	Glyptotermes sp.	Gx485	GCA_031263155.1	SAMN21241627	o__Clostridiales (UID1212)	this study
Bacteria	Bacillota_A	Clostridia	Lachnospirales	WQUN01		Kf353_bin53	2172750	73.12	3.21	2.97149e+06	43.7	0.0402909	Kalotermes flavicollis	Kf353	GCA_031273705.1	SAMN21241912	o__Clostridiales (UID1212)	this study
Bacteria	Bacillota_A	Clostridia	Lachnospirales	WQUN01		Mx356_bin60	3685077	90.92	5.84	4.0531e+06	43.7	0.345014	Macrotermes cf. amplus	Mx356	GCA_031271295.1	SAMN21242033	o__Clostridiales (UID1212)	this study
Bacteria	Bacillota_A	Clostridia	Lachnospirales	WQUN01		Mx356_bin65	2213062	80.4	1.01	2.75256e+06	53.8	0.206502	Macrotermes cf. amplus	Mx356	GCA_031271275.1	SAMN21242034	o__Clostridiales (UID1212)	this study
Bacteria	Bacillota_A	Clostridia	Lachnospirales	WQUN01		Nt197P1_bin4	2349484	86.2	7.72	2.72562e+06	46.1	0.325154	Neocapritermes taracua	Nt197P1	GCA_009786915.1	SAMN12582022	o__Clostridiales (UID1212)	Hervé et al. 2020
Bacteria	Bacillota_A	Clostridia	Lachnospirales	WQUN01		Nc350_bin69	2718841	89.16	2.01	3.0494e+06	50.3	0.0559442	Neotermes castaneus	Nc350	GCA_031269415.1	SAMN21242117	o__Clostridiales (UID1212)	this study
Bacteria	Bacillota_A	Clostridia	Lachnospirales	WQUN01		Nc350_bin154	8817111	87.58	2.49	1.00675e+07	48.8	0.137245	Neotermes castaneus	Nc350	GCA_031270945.1	SAMN21242059	o__Clostridiales (UID1212)	this study
Bacteria	Bacillota_A	Clostridia	Lachnospirales	WQUN01		Nc350_bin65	7702380	92.58	2.57	8.3197e+06	47.4	0.316697	Neotermes castaneus	Nc350	GCA_031269465.1	SAMN21242113	o__Clostridiales (UID1212)	this study
Bacteria	Bacillota_A	Clostridia	Lachnospirales	WQUN01		Ncb351_bin82	4675429	60.91	2.32	7.67596e+06	49.9	0.0581774	Neotermes cubanus	Ncb351	GCA_031283625.1	SAMN21242174	o__Clostridiales (UID1212)	this study
Bacteria	Bacillota_A	Clostridia	Lachnospirales	WQUN01		Nm470_bin125	2724963	88.54	0.34	3.07766e+06	48.8	0.0649825	Neotermes meruensis	Nm470	GCA_031282635.1	SAMN21242225	o__Clostridiales (UID1212)	this study
Bacteria	Bacillota_A	Clostridia	Lachnospirales	WQUN01		Po218_bin90	2201841	87.39	0.81	2.51956e+06	51.5	0.0406373	Porotermes adamsoni	Po218	GCA_031289625.1	SAMN21242529	o__Clostridiales (UID1212)	this study
Bacteria	Bacillota_A	Clostridia	Lachnospirales	WQUN01		Rs511_bin10	1882761	91.9	0	2.04871e+06	55.7	0.0885018	Reticulitermes flavipes	Rs511	GCA_031287685.1	SAMN21242622	o__Clostridiales (UID1212)	this study
Bacteria	Bacillota_A	Clostridia	Lachnospirales	WQUN01	WQRX01	Co191P1_bin64	3420386	85.42	1.57	4.0042e+06	47.6	1.05408	Cornitermes sp.	Co191P1	GCA_009786535.1	SAMN12581630	o__Clostridiales (UID1212)	Hervé et al. 2020
Bacteria	Bacillota_A	Clostridia	Lachnospirales	WQUN01	WQRX01	Co191P1_bin66	2763744	85.19	6.04	3.24421e+06	53.8	0.582991	Cornitermes sp.	Co191P1	GCA_009786545.1	SAMN12581631	o__Clostridiales (UID1212)	Hervé et al. 2020
Bacteria	Bacillota_A	Clostridia	Lachnospirales	WQUN01	WQRX01	Co191P3_bin17	2662517	82.51	4.03	3.2269e+06	53.5	0.294498	Cornitermes sp.	Co191P3	GCA_009787785.1	SAMN12581650	o__Clostridiales (UID1212)	Hervé et al. 2020
Bacteria	Bacillota_A	Clostridia	Lachnospirales	WQUN01	WQRX01	Co191P3_bin41	3102526	78.26	2.35	3.96438e+06	47.8	0.441111	Cornitermes sp.	Co191P3	GCA_009787595.1	SAMN12581659	o__Clostridiales (UID1212)	Hervé et al. 2020
Bacteria	Bacillota_A	Clostridia	Lachnospirales	WQUN01	WQRX01	Emb289P1_bin122	2644595	85.15	2.24	3.10581e+06	50.6	0.0888057	Embiratermes neotenicus	Emb289P1	GCA_009781755.1	SAMN12581714	o__Clostridiales (UID1212)	Hervé et al. 2020
Bacteria	Bacillota_A	Clostridia	Lachnospirales	WQUN01	WQRX01	Lab288P1_bin109	3118114	84.35	0.67	3.69664e+06	51.7	0.115711	Labiotermes labralis	Lab288P1	GCA_009780585.1	SAMN12581833	o__Clostridiales (UID1212)	Hervé et al. 2020
Bacteria	Bacillota_A	Clostridia	Lachnospirales	WQUN01	WQRX01	Lab288P3_bin217	3102857	85.19	0.17	3.64228e+06	50.5	0.224792	Labiotermes labralis	Lab288P3	GCA_009779755.1	SAMN12581933	o__Clostridiales (UID1212)	Hervé et al. 2020
					WQRX01					3.55492e+06	50.7857
Bacteria	Bacillota_A	Clostridia	Lachnospirales	WQUN01	WQTQ01	Nt197P3_bin77	2326367	61.97	9.94	3.75402e+06	52	0.0624801	Neocapritermes taracua	Nt197P3	GCA_009782335.1	SAMN12582081	o__Clostridiales (UID1212)	Hervé et al. 2020
Bacteria	Bacillota_A	Clostridia	Lachnospirales	WQUN01	WQTQ01	Cu122P1_bin2	3154920	87.76	3.69	3.59494e+06	45.2	0.315691	Nitiditermes sp. A	Cu122P1	GCA_009786175.1	SAMN12581675	o__Clostridiales (UID1212)	Hervé et al. 2020
					WQTQ01					3.67448e+06	48.6
Bacteria	Bacillota_A	Clostridia	Lachnospirales	WQUN01	WQUN01	Lab288P4_bin80	2450351	64.01	4.42	3.82808e+06	57.1	0.0454699	Labiotermes labralis	Lab288P4	GCA_009778745.1	SAMN12581987	o__Clostridiales (UID1212)	Hervé et al. 2020
Bacteria	Bacillota_A	Clostridia	Lachnospirales	WQUN01	WQUN01	Cu122P5_bin39	2489274	85.17	3.69	2.92271e+06	59.4	0.110411	Nitiditermes sp. A	Cu122P5	GCA_009782085.1	SAMN12581698	o__Clostridiales (UID1212)	Hervé et al. 2020
					WQUN01					3.37539e+06	58.25
Bacteria	Bacillota_A	Clostridia	Lachnospirales	WQUN01	WQVC01	Co191P3_bin18	2928694	88.21	4.21	3.32014e+06	47.6	0.374519	Cornitermes sp.	Co191P3	GCA_009787735.1	SAMN12581651	o__Clostridiales (UID1212)	Hervé et al. 2020
Bacteria	Bacillota_A	Clostridia	Lachnospirales	WQUN01	WQVC01	Co191P1_bin4	2929045	88.38	4.2	3.31415e+06	46.9	0.19027	Cornitermes sp.	Co191P1	GCA_009786685.1	SAMN12581623	o__Clostridiales (UID1212)	Hervé et al. 2020
Bacteria	Bacillota_A	Clostridia	Lachnospirales	WQUN01	WQVC01	Co191P1_bin81	2798740	87.21	0.89	3.2092e+06	47.8	0.556827	Cornitermes sp.	Co191P1	GCA_009788055.1	SAMN12581639	o__Clostridiales (UID1212)	Hervé et al. 2020
Bacteria	Bacillota_A	Clostridia	Lachnospirales	WQUN01	WQVC01	Emb289P1_bin48	3029646	83.79	1.01	3.61576e+06	44.1	0.0939593	Embiratermes neotenicus	Emb289P1	GCA_009785665.1	SAMN12581732	o__Clostridiales (UID1212)	Hervé et al. 2020
Bacteria	Bacillota_A	Clostridia	Lachnospirales	WQUN01	WQVC01	Emb289P3_bin127	1471766	54.99	2.13	2.67642e+06	46.6	0.0269354	Embiratermes neotenicus	Emb289P3	GCA_009785125.1	SAMN12581762	o__Clostridiales (UID1212)	Hervé et al. 2020
Bacteria	Bacillota_A	Clostridia	Lachnospirales	WQUN01	WQVC01	Emb289P1_bin119	2943766	89.22	0.56	3.29945e+06	49.5	0.0940964	Embiratermes neotenicus	Emb289P1	GCA_009781765.1	SAMN12581713	o__Clostridiales (UID1212)	Hervé et al. 2020
Bacteria	Bacillota_A	Clostridia	Lachnospirales	WQUN01	WQVC01	Ehx436_bin4	2007754	69.42	1.74	2.89218e+06	45.4	0.103775	Euhamitermes sp.	Ehx436	GCA_031254075.1	SAMN21241334	o__Clostridiales (UID1212)	this study
Bacteria	Bacillota_A	Clostridia	Lachnospirales	WQUN01	WQVC01	Lab288P1_bin64	2320399	71.21	0.22	3.25853e+06	43.7	0.0571977	Labiotermes labralis	Lab288P1	GCA_009779835.1	SAMN12581870	o__Clostridiales (UID1212)	Hervé et al. 2020
Bacteria	Bacillota_A	Clostridia	Lachnospirales	WQUN01	WQVC01	Nt197P1_bin19	2210566	85.73	1.79	2.57852e+06	50.7	0.522617	Neocapritermes taracua	Nt197P1	GCA_009786975.1	SAMN12582020	o__Clostridiales (UID1212)	Hervé et al. 2020
Bacteria	Bacillota_A	Clostridia	Lachnospirales	WQUN01	WQVC01	Nt197P1_bin3	2281959	87.6	1.68	2.60498e+06	44.8	0.219794	Neocapritermes taracua	Nt197P1	GCA_009786925.1	SAMN12582021	k__Bacteria (UID203)	Hervé et al. 2020
Bacteria	Bacillota_A	Clostridia	Lachnospirales	WQUN01	WQVC01	Nt197P1_bin7	1722721	59.08	0.67	2.91591e+06	47.9	0.124326	Neocapritermes taracua	Nt197P1	GCA_009783395.1	SAMN12582023	o__Clostridiales (UID1212)	Hervé et al. 2020
Bacteria	Bacillota_A	Clostridia	Lachnospirales	WQUN01	WQVC01	Nt197P1_bin8	3057308	79.15	7.83	3.86268e+06	43.1	0.350654	Neocapritermes taracua	Nt197P1	GCA_009786935.1	SAMN12582024	o__Clostridiales (UID1212)	Hervé et al. 2020
Bacteria	Bacillota_A	Clostridia	Lachnospirales	WQUN01	WQVC01	Th196P3_bin142	2984948	91.57	0.67	3.25974e+06	47.5	0.234835	Termes hospes	Th196P3	GCA_009777845.1	SAMN12582130	o__Clostridiales (UID1212)	Hervé et al. 2020
					WQVC01					3.13905e+06	46.5846
Bacteria	Bacillota_A	Clostridia	Lachnospirales	WQUN01	WQVK01	Emb289P1_bin132	2140985	84.96	2.01	2.51999e+06	47.6	0.0771888	Embiratermes neotenicus	Emb289P1	GCA_009784025.1	SAMN12581721	o__Clostridiales (UID1212)	Hervé et al. 2020
					WQVK01					2.51999e+06	47.6
Bacteria	Bacillota_A	Clostridia	Lachnospirales	WQUN01	WQVX01	Emb289P1_bin51	3287140	86.65	1.34	3.79358e+06	38.1	0.149623	Embiratermes neotenicus	Emb289P1	GCA_009785615.1	SAMN12581734	o__Clostridiales (UID1212)	Hervé et al. 2020
Bacteria	Bacillota_A	Clostridia	Lachnospirales	WQUN01	WQVX01	Emb289P1_bin84	1993342	63.03	4.76	3.16253e+06	46.3	0.0553482	Embiratermes neotenicus	Emb289P1	GCA_009785315.1	SAMN12581746	o__Clostridiales (UID1212)	Hervé et al. 2020
					WQVX01					3.47806e+06	42.2
Bacteria	Bacillota_A	Clostridia	Lachnospirales	WQUN01	WRAH01	Co191P1_bin70	2917712	79.32	2.29	3.67841e+06	48.8	0.191292	Cornitermes sp.	Co191P1	GCA_009788085.1	SAMN12581634	o__Clostridiales (UID1212)	Hervé et al. 2020
Bacteria	Bacillota_A	Clostridia	Lachnospirales	WQUN01	WRAH01	Lab288P1_bin22	2907353	87.54	0.67	3.32117e+06	40.2	0.237936	Labiotermes labralis	Lab288P1	GCA_009780315.1	SAMN12581848	o__Clostridiales (UID1212)	Hervé et al. 2020
					WRAH01					3.49979e+06	44.5
Bacteria	Bacillota_A	Clostridia	Lachnospirales	WQUN01	WRAN01	Emb289P1_bin126	3353385	88.88	1.34	3.77294e+06	45.3	0.111596	Embiratermes neotenicus	Emb289P1	GCA_009781725.1	SAMN12581716	o__Clostridiales (UID1212)	Hervé et al. 2020
Bacteria	Bacillota_A	Clostridia	Lachnospirales	WQUN01	WRAN01	Emb289P1_bin131	1996273	53.46	2.35	3.73414e+06	47	0.0600667	Embiratermes neotenicus	Emb289P1	GCA_009781615.1	SAMN12581720	o__Clostridiales (UID1212)	Hervé et al. 2020
Bacteria	Bacillota_A	Clostridia	Lachnospirales	WQUN01	WRAN01	Emb289P1_bin52	2623687	85.86	4.47	3.05577e+06	45.6	0.0927176	Embiratermes neotenicus	Emb289P1	GCA_009785605.1	SAMN12581735	o__Clostridiales (UID1212)	Hervé et al. 2020
Bacteria	Bacillota_A	Clostridia	Lachnospirales	WQUN01	WRAN01	Lab288P1_bin39	2550994	73.17	0.67	3.48639e+06	43.8	0.0736773	Labiotermes labralis	Lab288P1	GCA_009780185.1	SAMN12581854	o__Clostridiales (UID1212)	Hervé et al. 2020
Bacteria	Bacillota_A	Clostridia	Lachnospirales	WQUN01	WRAN01	Lab288P1_bin87	2254455	54.59	4.03	4.12979e+06	46.3	0.0327093	Labiotermes labralis	Lab288P1	GCA_009784435.1	SAMN12581885	o__Clostridiales (UID1212)	Hervé et al. 2020
					WRAN01					3.63581e+06	45.6
Bacteria	Bacillota_A	Clostridia	Lachnospirales	WQUN01	WRDG01	Lab288P3_bin199	2359967	70.97	2.91	3.3253e+06	49	0.0337899	Labiotermes labralis	Lab288P3	GCA_009783525.1	SAMN12581925	k__Bacteria (UID203)	Hervé et al. 2020
					WRDG01					3.3253e+06	49
Bacteria	Bacillota_A	Clostridia	Lachnospirales	WQUN01	WREB01	Lab288P3_bin44	1773660	66.56	2.01	2.66475e+06	56.4	0.0257215	Labiotermes labralis	Lab288P3	GCA_009779525.1	SAMN12581946	o__Clostridiales (UID1212)	Hervé et al. 2020
					WREB01					2.66475e+06	56.4
Bacteria	Bacillota_A	Clostridia	Lachnospirales	WQUN01	WRKG01	Th196P1_bin11	3032252	83.42	0.89	3.63492e+06	40.3	0.305844	Termes hospes	Th196P1	GCA_009778185.1	SAMN12582107	o__Clostridiales (UID1212)	Hervé et al. 2020
Bacteria	Bacillota_A	Clostridia	Lachnospirales	WQUN01	WRKG01	Th196P1_bin9	2603929	64.99	1.34	4.00666e+06	43.9	0.589705	Termes hospes	Th196P1	GCA_009782245.1	SAMN12582111	o__Clostridiales (UID1212)	Hervé et al. 2020
					WRKG01					3.82079e+06	42.1
Bacteria	Bacillota_A	Clostridia	Lachnospirales	WQUN01	WRKH01	Th196P1_bin2	2696479	94.74	6.38	2.84619e+06	44.8	0.499054	Termes hospes	Th196P1	GCA_009778175.1	SAMN12582108	o__Clostridiales (UID1212)	Hervé et al. 2020
					WRKH01					2.84619e+06	44.8
				WQUN01						3.59615e+06	47.9529
Bacteria	Bacillota_A	Clostridia	Lachnospirales	WRAA01		Gx485_bin204	2135334	91.55	0.34	2.33242e+06	48.9	0.0725079	Glyptotermes sp.	Gx485	GCA_031263985.1	SAMN21241582	o__Clostridiales (UID1212)	this study
Bacteria	Bacillota_A	Clostridia	Lachnospirales	WRAA01		Lab288P1_bin136	1409647	56.74	0.75	2.4844e+06	49.2	0.0142399	Labiotermes labralis	Lab288P1	GCA_009780475.1	SAMN12581839	o__Clostridiales (UID1212)	Hervé et al. 2020
Bacteria	Bacillota_A	Clostridia	Lachnospirales	WRAA01		Lab288P3_bin148	1320149	57.63	1.85	2.29073e+06	52.3	0.0176942	Labiotermes labralis	Lab288P3	GCA_009783765.1	SAMN12581911	o__Clostridiales (UID1212)	Hervé et al. 2020
Bacteria	Bacillota_A	Clostridia	Lachnospirales	WRAA01		Lab288P3_bin230	1209622	56.05	2.14	2.15811e+06	48.4	0.0156753	Labiotermes labralis	Lab288P3	GCA_009779735.1	SAMN12581935	o__Clostridiales (UID1212)	Hervé et al. 2020
Bacteria	Bacillota_A	Clostridia	Lachnospirales	WRAA01		Nc350_bin216	3528757	91.28	0.34	3.86586e+06	51.7	0.091477	Neotermes castaneus	Nc350	GCA_031297485.1	SAMN21242090	o__Clostridiales (UID1212)	this study
Bacteria	Bacillota_A	Clostridia	Lachnospirales	WRAA01	WRAA01	Lab288P1_bin14	1968420	83.22	1.79	2.36532e+06	57.7	0.0286074	Labiotermes labralis	Lab288P1	GCA_009780445.1	SAMN12581841	o__Clostridiales (UID1212)	Hervé et al. 2020
Bacteria	Bacillota_A	Clostridia	Lachnospirales	WRAA01	WRAA01	Lab288P1_bin51	2765950	74.23	1.01	3.72619e+06	51.3	0.0553318	Labiotermes labralis	Lab288P1	GCA_009780015.1	SAMN12581863	o__Clostridiales (UID1212)	Hervé et al. 2020
					WRAA01					3.04575e+06	54.5
				WRAA01						2.74615e+06	51.3571
Bacteria	Bacillota_A	Clostridia	Lachnospirales	WRAX01		Co191P1_bin2	1247951	56.48	1.98	2.20954e+06	47.9	0.0537896	Cornitermes sp.	Co191P1	GCA_009786835.1	SAMN12581614	o__Clostridiales (UID1212)	Hervé et al. 2020
Bacteria	Bacillota_A	Clostridia	Lachnospirales	WRAX01		Co191P1_bin30	1934898	82.46	7.94	2.34647e+06	46.4	0.101132	Cornitermes sp.	Co191P1	GCA_009786785.1	SAMN12581617	o__Clostridiales (UID1212)	Hervé et al. 2020
Bacteria	Bacillota_A	Clostridia	Lachnospirales	WRAX01		Emb289P1_bin71	1090557	51.06	0.67	2.13583e+06	40.5	0.0122198	Embiratermes neotenicus	Emb289P1	GCA_009785465.1	SAMN12581744	o__Clostridiales (UID1212)	Hervé et al. 2020
Bacteria	Bacillota_A	Clostridia	Lachnospirales	WRAX01		Emb289P1_bin112	932410	53.51	3.51	1.7425e+06	44.7	0.0112254	Embiratermes neotenicus	Emb289P1	GCA_009781795.1	SAMN12581710	o__Clostridiales (UID1212)	Hervé et al. 2020
Bacteria	Bacillota_A	Clostridia	Lachnospirales	WRAX01		Gx481_bin66	2216276	89.43	0	2.47822e+06	58.5	0.248783	Glyptotermes sp.	Gx481	GCA_031265685.1	SAMN21241521	o__Clostridiales (UID1212)	this study
Bacteria	Bacillota_A	Clostridia	Lachnospirales	WRAX01		Hm464_bin30	1099575	58.69	1.57	1.87353e+06	40.2	0.081334	Hodotermes mossambicus	Hm464	GCA_031262335.1	SAMN21241666	o__Clostridiales (UID1212)	this study
Bacteria	Bacillota_A	Clostridia	Lachnospirales	WRAX01		Mx356_bin48	3216708	84.55	5.03	3.8045e+06	52.8	0.182638	Macrotermes cf. amplus	Mx356	GCA_031271375.1	SAMN21242028	o__Clostridiales (UID1212)	this study
Bacteria	Bacillota_A	Clostridia	Lachnospirales	WRAX01		Pmx449_bin21	2159873	86.95	1.74	2.48404e+06	48.7	0.186082	Promirotermes sp.	Pmx449	GCA_031277225.1	SAMN21242466	o__Clostridiales (UID1212)	this study
Bacteria	Bacillota_A	Clostridia	Lachnospirales	WRAX01	WQVB01	Emb289P1_bin118	1305931	64.2	0.67	2.03416e+06	43.2	0.0190038	Embiratermes neotenicus	Emb289P1	GCA_009781815.1	SAMN12581712	o__Clostridiales (UID1212)	Hervé et al. 2020
					WQVB01					2.03416e+06	43.2
Bacteria	Bacillota_A	Clostridia	Lachnospirales	WRAX01	WQVZ01	Emb289P1_bin53	1694280	86.03	2.01	1.96941e+06	48.1	0.0440992	Embiratermes neotenicus	Emb289P1	GCA_009785595.1	SAMN12581736	o__Clostridiales (UID1212)	Hervé et al. 2020
					WQVZ01					1.96941e+06	48.1
Bacteria	Bacillota_A	Clostridia	Lachnospirales	WRAX01	WQWB01	Emb289P1_bin58	1685546	78.18	0.39	2.15598e+06	46.3	0.027894	Embiratermes neotenicus	Emb289P1	GCA_009785555.1	SAMN12581738	o__Clostridiales (UID1212)	Hervé et al. 2020
					WQWB01					2.15598e+06	46.3
Bacteria	Bacillota_A	Clostridia	Lachnospirales	WRAX01	WRAC01	Lab288P3_bin219	2851368	91.85	2.24	3.10437e+06	50	0.0934939	Labiotermes labralis	Lab288P3	GCA_009779795.1	SAMN12581934	o__Clostridiales (UID1212)	Hervé et al. 2020
Bacteria	Bacillota_A	Clostridia	Lachnospirales	WRAX01	WRAC01	Lab288P1_bin141	2531053	91.2	1.51	2.77528e+06	50.6	0.043525	Labiotermes labralis	Lab288P1	GCA_009780415.1	SAMN12581843	o__Clostridiales (UID1212)	Hervé et al. 2020
					WRAC01					2.93983e+06	50.3
Bacteria	Bacillota_A	Clostridia	Lachnospirales	WRAX01	WRAX01	Co191P1_bin84	1780513	81.05	0.67	2.19681e+06	45.4	0.0916374	Cornitermes sp.	Co191P1	GCA_009787945.1	SAMN12581641	o__Clostridiales (UID1212)	Hervé et al. 2020
Bacteria	Bacillota_A	Clostridia	Lachnospirales	WRAX01	WRAX01	Lab288P1_bin137	2043854	72.54	1.34	2.81755e+06	43.3	0.0743653	Labiotermes labralis	Lab288P1	GCA_009780485.1	SAMN12581840	o__Clostridiales (UID1212)	Hervé et al. 2020
Bacteria	Bacillota_A	Clostridia	Lachnospirales	WRAX01	WRAX01	Lab288P1_bin54	2136395	86.95	0.67	2.45704e+06	45.8	0.0531469	Labiotermes labralis	Lab288P1	GCA_009779935.1	SAMN12581864	o__Clostridiales (UID1212)	Hervé et al. 2020
					WRAX01					2.49047e+06	44.8333
Bacteria	Bacillota_A	Clostridia	Lachnospirales	WRAX01	WRBJ01	Lab288P1_bin76	1576111	76.34	0.67	2.06459e+06	40.7	0.0617033	Labiotermes labralis	Lab288P1	GCA_009784615.1	SAMN12581876	o__Clostridiales (UID1212)	Hervé et al. 2020
Bacteria	Bacillota_A	Clostridia	Lachnospirales	WRAX01	WRBJ01	Lab288P1_bin92	1431329	65.53	2.46	2.18423e+06	41.9	0.103579	Labiotermes labralis	Lab288P1	GCA_009784355.1	SAMN12581887	o__Clostridiales (UID1212)	Hervé et al. 2020
					WRBJ01					2.12441e+06	41.3
Bacteria	Bacillota_A	Clostridia	Lachnospirales	WRAX01	WRBK01	Emb289P1_bin130	1709486	72.32	0.23	2.36378e+06	47.1	0.0394805	Embiratermes neotenicus	Emb289P1	GCA_009781625.1	SAMN12581719	o__Clostridiales (UID1212)	Hervé et al. 2020
Bacteria	Bacillota_A	Clostridia	Lachnospirales	WRAX01	WRBK01	Lab288P1_bin77	1840864	75.56	0.22	2.43629e+06	42.6	0.0423606	Labiotermes labralis	Lab288P1	GCA_009784575.1	SAMN12581877	o__Clostridiales (UID1212)	Hervé et al. 2020
Bacteria	Bacillota_A	Clostridia	Lachnospirales	WRAX01	WRBK01	Pmx449_bin8	1421444	66.05	0.14	2.15207e+06	51.6	0.168928	Promirotermes sp.	Pmx449	GCA_031277155.1	SAMN21242472	o__Clostridiales (UID1212)	this study
					WRBK01					2.31738e+06	47.1
				WRAX01						2.37077e+06	46.4905
Bacteria	Bacillota_A	Clostridia	Lachnospirales	WRBF01	WRBF01	Lab288P1_bin71	1525608	70.4	0	2.16706e+06	38.7	0.0805087	Labiotermes labralis	Lab288P1	GCA_009784685.1	SAMN12581872	o__Clostridiales (UID1212)	Hervé et al. 2020
					WRBF01					2.16706e+06	38.7
				WRBF01						2.16706e+06	38.7
			Lachnospirales							3.18587e+06	46.213
Bacteria	Bacillota_A	Clostridia	Monoglobales	Firm-18	MWCQ01	Ct408_bin46	1374628	64.87	0.02	2.11905e+06	55	0.0281581	Calcaritermes temnocephalus	Ct408	GCA_031255355.1	SAMN21241270	o__Clostridiales (UID1212)	this study
					MWCQ01					2.11905e+06	55
				Firm-18						2.11905e+06	55
Bacteria	Bacillota_A	Clostridia	Monoglobales	WRAG01		Gsp477_bin49	894313	60.57	0	1.47649e+06	28.5	0.48209	Glyptotermes sp.	Gsp477	GCA_031267755.1	SAMN21241424	o__Clostridiales (UID1212)	this study
Bacteria	Bacillota_A	Clostridia	Monoglobales	WRAG01	WRAG01	Lab288P1_bin2	2047034	92.82	0	2.20538e+06	45.8	0.0555966	Labiotermes labralis	Lab288P1	GCA_009780345.1	SAMN12581847	o__Clostridiales (UID1212)	Hervé et al. 2020
					WRAG01					2.20538e+06	45.8
				WRAG01						1.84094e+06	37.15
Bacteria	Bacillota_A	Clostridia	Monoglobales	WRBX01		Gx485_bin226	1452351	78.45	0	1.85131e+06	47.4	0.0658196	Glyptotermes sp.	Gx485	GCA_031263785.1	SAMN21241593	o__Clostridiales (UID1212)	this study
Bacteria	Bacillota_A	Clostridia	Monoglobales	WRBX01		Hm464_bin68	1442134	88.2	2.46	1.63507e+06	40	0.0779684	Hodotermes mossambicus	Hm464	GCA_031261985.1	SAMN21241686	o__Clostridiales (UID1212)	this study
Bacteria	Bacillota_A	Clostridia	Monoglobales	WRBX01	WRBX01	Lab288P3_bin1	825973	54.39	0.34	1.51861e+06	43.3	0.0243201	Labiotermes labralis	Lab288P3	GCA_009784335.1	SAMN12581890	o__Clostridiales (UID1212)	Hervé et al. 2020
					WRBX01					1.51861e+06	43.3
				WRBX01						1.66833e+06	43.5667
			Monoglobales							1.80099e+06	43.3333
Bacteria	Bacillota_A	Clostridia	Oscillospirales	Acutalibacteraceae		Cx337_bin21	890660	65.16	0	1.36688e+06	42	0.100483	Constrictotermes cavifrons	Cx337	GCA_031254555.1	SAMN21241310	o__Clostridiales (UID1212)	this study
Bacteria	Bacillota_A	Clostridia	Oscillospirales	Acutalibacteraceae		Gx481_bin191	1101550	72.24	0.67	1.52485e+06	37.5	0.15304	Glyptotermes sp.	Gx481	GCA_031266365.1	SAMN21241491	o__Clostridiales (UID1212)	this study
Bacteria	Bacillota_A	Clostridia	Oscillospirales	Acutalibacteraceae		Gsp477_bin145	1025653	68.5	0.67	1.4973e+06	33.6	0.608576	Glyptotermes sp.	Gsp477	GCA_031268405.1	SAMN21241388	o__Clostridiales (UID1212)	this study
Bacteria	Bacillota_A	Clostridia	Oscillospirales	Acutalibacteraceae		Gsp477_bin18	2562942	91.46	0.67	2.80225e+06	59.7	0.0751536	Glyptotermes sp.	Gsp477	GCA_031268095.1	SAMN21241403	o__Clostridiales (UID1212)	this study
Bacteria	Bacillota_A	Clostridia	Oscillospirales	Acutalibacteraceae		Hm464_bin54	1659546	84.38	1.57	1.96675e+06	42.6	0.103834	Hodotermes mossambicus	Hm464	GCA_031262125.1	SAMN21241677	o__Clostridiales (UID1212)	this study
Bacteria	Bacillota_A	Clostridia	Oscillospirales	Acutalibacteraceae		Hm464_bin109	1961541	88.37	0.67	2.21969e+06	49.1	0.4765	Hodotermes mossambicus	Hm464	GCA_031262985.1	SAMN21241633	o__Clostridiales (UID1212)	this study
Bacteria	Bacillota_A	Clostridia	Oscillospirales	Acutalibacteraceae		Kf353_bin46	1798625	76.24	0.14	2.35916e+06	51.8	0.0396057	Kalotermes flavicollis	Kf353	GCA_031273775.1	SAMN21241908	o__Clostridiales (UID1212)	this study
Bacteria	Bacillota_A	Clostridia	Oscillospirales	Acutalibacteraceae		Lab288P4_bin93	1257913	55.25	0	2.27677e+06	57.6	0.0214843	Labiotermes labralis	Lab288P4	GCA_009776335.1	SAMN12581992	o__Clostridiales (UID1212)	Hervé et al. 2020
Bacteria	Bacillota_A	Clostridia	Oscillospirales	Acutalibacteraceae		Md513_bin95	2397238	92.44	0	2.59329e+06	55.7	0.100176	Mastotermes darwinensis	Md513	GCA_031271865.1	SAMN21242004	o__Clostridiales (UID1212)	this study
Bacteria	Bacillota_A	Clostridia	Oscillospirales	Acutalibacteraceae		Nc350_bin54	2569752	97.32	0	2.64052e+06	45.9	0.0689124	Neotermes castaneus	Nc350	GCA_031269595.1	SAMN21242109	o__Clostridiales (UID1212)	this study
Bacteria	Bacillota_A	Clostridia	Oscillospirales	Acutalibacteraceae		Nc350_bin166	2939879	96.76	2.35	3.03832e+06	50.3	0.0720596	Neotermes castaneus	Nc350	GCA_031270605.1	SAMN21242066	o__Clostridiales (UID1212)	this study
Bacteria	Bacillota_A	Clostridia	Oscillospirales	Acutalibacteraceae		Roe453_bin136	1026548	65.59	0	1.5651e+06	28.1	0.36276	Roisinitermes ebogoensis	Roe453	GCA_031288555.1	SAMN21242584	o__Clostridiales (UID1212)	this study
Bacteria	Bacillota_A	Clostridia	Oscillospirales	Acutalibacteraceae	CAKSSR01	Ct408_bin18	1223335	67.5	1.36	1.81235e+06	37.7	0.136864	Calcaritermes temnocephalus	Ct408	GCA_031255515.1	SAMN21241261	o__Clostridiales (UID1212)	this study
					CAKSSR01					1.81235e+06	37.7
Bacteria	Bacillota_A	Clostridia	Oscillospirales	Acutalibacteraceae	DTU053	Lab288P3_bin68	2024956	78.53	1.07	2.57858e+06	48.3	0.0288874	Labiotermes labralis	Lab288P3	GCA_009779455.1	SAMN12581951	o__Clostridiales (UID1212)	Hervé et al. 2020
					DTU053					2.57858e+06	48.3
Bacteria	Bacillota_A	Clostridia	Oscillospirales	Acutalibacteraceae	RGIG9287	Gsp477_bin80	1127642	54.22	0	2.07975e+06	29.6	0.0552181	Glyptotermes sp.	Gsp477	GCA_031267335.1	SAMN21241442	o__Clostridiales (UID1212)	this study
Bacteria	Bacillota_A	Clostridia	Oscillospirales	Acutalibacteraceae	RGIG9287	Gx481_bin36	1043353	57.57	0.17	1.81232e+06	33.4	0.141268	Glyptotermes sp.	Gx481	GCA_031265995.1	SAMN21241509	o__Clostridiales (UID1212)	this study
Bacteria	Bacillota_A	Clostridia	Oscillospirales	Acutalibacteraceae	RGIG9287	Iy174_bin17	903703	58.41	0	1.54717e+06	36.1	0.564921	Incisitermes snyderi	Iy174	GCA_031275995.1	SAMN21241823	o__Clostridiales (UID1212)	this study
Bacteria	Bacillota_A	Clostridia	Oscillospirales	Acutalibacteraceae	RGIG9287	Nc350_bin131	1254557	74.77	0	1.67789e+06	36.2	0.0921833	Neotermes castaneus	Nc350	GCA_031270785.1	SAMN21242046	o__Clostridiales (UID1212)	this study
Bacteria	Bacillota_A	Clostridia	Oscillospirales	Acutalibacteraceae	RGIG9287	Cu122P3_bin6	2692270	51.8	3.54	5.19743e+06	30.8	0.112043	Nitiditermes sp. A	Cu122P3	GCA_009785985.1	SAMN12581684	o__Clostridiales (UID1212)	Hervé et al. 2020
					RGIG9287					2.46291e+06	33.22
Bacteria	Bacillota_A	Clostridia	Oscillospirales	Acutalibacteraceae	SIG598	Lab288P3_bin208	992508	55.43	1.48	1.79056e+06	56.1	0.01857	Labiotermes labralis	Lab288P3	GCA_009784075.1	SAMN12581929	o__Clostridiales (UID1212)	Hervé et al. 2020
					SIG598					1.79056e+06	56.1
Bacteria	Bacillota_A	Clostridia	Oscillospirales	Acutalibacteraceae	UBA1425	Lab288P3_bin47	2137751	87.88	0	2.43258e+06	54.4	0.0577909	Labiotermes labralis	Lab288P3	GCA_009779495.1	SAMN12581948	o__Clostridiales (UID1212)	Hervé et al. 2020
					UBA1425					2.43258e+06	54.4
Bacteria	Bacillota_A	Clostridia	Oscillospirales	Acutalibacteraceae	UBA3753	Cc175_bin42	849051	55.38	0	1.53314e+06	31.7	0.172244	Cryptotermes cavifrons	Cc175	GCA_031259495.1	SAMN21241080	o__Clostridiales (UID1212)	this study
					UBA3753					1.53314e+06	31.7
Bacteria	Bacillota_A	Clostridia	Oscillospirales	Acutalibacteraceae	WRDE01	Lab288P3_bin192	2315263	76.29	1.73	3.03482e+06	55.5	0.0353173	Labiotermes labralis	Lab288P3	GCA_009783605.1	SAMN12581923	o__Clostridiales (UID1212)	Hervé et al. 2020
					WRDE01					3.03482e+06	55.5
Bacteria	Bacillota_A	Clostridia	Oscillospirales	Acutalibacteraceae	WRKY01	Gsp477_bin26	1954578	90.11	0.56	2.1691e+06	50.7	0.0515136	Glyptotermes sp.	Gsp477	GCA_031267965.1	SAMN21241411	o__Clostridiales (UID1212)	this study
Bacteria	Bacillota_A	Clostridia	Oscillospirales	Acutalibacteraceae	WRKY01	Hs463_bin127	1994940	89.11	0.67	2.23874e+06	57.8	0.0794564	Hodotermopsis sjoestedti	Hs463	GCA_031261445.1	SAMN21241711	o__Clostridiales (UID1212)	this study
Bacteria	Bacillota_A	Clostridia	Oscillospirales	Acutalibacteraceae	WRKY01	Md513_bin113	1295881	71.89	0	1.80259e+06	54.6	0.277294	Mastotermes darwinensis	Md513	GCA_031272895.1	SAMN21241952	o__Clostridiales (UID1212)	this study
Bacteria	Bacillota_A	Clostridia	Oscillospirales	Acutalibacteraceae	WRKY01	Po218_bin43	1645023	90.67	0	1.8143e+06	55.1	0.0419655	Porotermes adamsoni	Po218	GCA_031290105.1	SAMN21242505	o__Clostridiales (UID1212)	this study
Bacteria	Bacillota_A	Clostridia	Oscillospirales	Acutalibacteraceae	WRKY01	Th196P3_bin135	1562837	82.73	0.69	1.88908e+06	50	0.0396208	Termes hospes	Th196P3	GCA_009777895.1	SAMN12582125	o__Clostridiales (UID1212)	Hervé et al. 2020
					WRKY01					1.98276e+06	53.64
Bacteria	Bacillota_A	Clostridia	Oscillospirales	Acutalibacteraceae	WRMQ01	Cf509_bin60	2046069	95.6	0	2.14024e+06	58.4	0.0329343	Coptotermes formosanus	Cf509	GCA_031256825.1	SAMN21241196	o__Clostridiales (UID1212)	this study
Bacteria	Bacillota_A	Clostridia	Oscillospirales	Acutalibacteraceae	WRMQ01	Co191P1_bin34	1586422	70.94	1.57	2.23629e+06	57.4	0.0826847	Cornitermes sp.	Co191P1	GCA_009786735.1	SAMN12581619	o__Clostridiales (UID1212)	Hervé et al. 2020
Bacteria	Bacillota_A	Clostridia	Oscillospirales	Acutalibacteraceae	WRMQ01	Co191P4_bin15	2969546	83.17	0.8	3.57045e+06	60.7	0.402281	Cornitermes sp.	Co191P4	GCA_009786275.1	SAMN12581670	o__Clostridiales (UID1212)	Hervé et al. 2020
Bacteria	Bacillota_A	Clostridia	Oscillospirales	Acutalibacteraceae	WRMQ01	Emb289P1_bin98	2245365	91.33	2.01	2.45852e+06	52.7	0.075068	Embiratermes neotenicus	Emb289P1	GCA_009785335.1	SAMN12581749	o__Clostridiales (UID1212)	Hervé et al. 2020
Bacteria	Bacillota_A	Clostridia	Oscillospirales	Acutalibacteraceae	WRMQ01	Kf353_bin28	1554778	81.78	0.73	1.90117e+06	58	0.116208	Kalotermes flavicollis	Kf353	GCA_031273905.1	SAMN21241902	o__Clostridiales (UID1212)	this study
Bacteria	Bacillota_A	Clostridia	Oscillospirales	Acutalibacteraceae	WRMQ01	Lab288P1_bin84	1994077	87.75	0.67	2.27245e+06	54.1	0.058388	Labiotermes labralis	Lab288P1	GCA_009784445.1	SAMN12581883	o__Clostridiales (UID1212)	Hervé et al. 2020
Bacteria	Bacillota_A	Clostridia	Oscillospirales	Acutalibacteraceae	WRMQ01	Lab288P3_bin30	1791480	72.22	0.89	2.48059e+06	60.5	0.0719872	Labiotermes labralis	Lab288P3	GCA_009779995.1	SAMN12581941	o__Clostridiales (UID1212)	Hervé et al. 2020
Bacteria	Bacillota_A	Clostridia	Oscillospirales	Acutalibacteraceae	WRMQ01	Nc150P3_bin1	1785276	65.47	3.91	2.72686e+06	63.4	0.118114	Nasutitermes corniger	Nc150P3	GCA_009787315.1	SAMN12582003	o__Clostridiales (UID1212)	Hervé et al. 2020
Bacteria	Bacillota_A	Clostridia	Oscillospirales	Acutalibacteraceae	WRMQ01	Nl494_bin5	1923457	57.21	3.45	3.3621e+06	64.4	0.216256	Nasutitermes lujae	Nl494	GCA_031283055.1	SAMN21242203	o__Clostridiales (UID1212)	this study
Bacteria	Bacillota_A	Clostridia	Oscillospirales	Acutalibacteraceae	WRMQ01	Ncb351_bin68	1406160	76.53	0.67	1.8374e+06	57.8	0.0431937	Neotermes cubanus	Ncb351	GCA_031283835.1	SAMN21242164	o__Clostridiales (UID1212)	this study
Bacteria	Bacillota_A	Clostridia	Oscillospirales	Acutalibacteraceae	WRMQ01	Nm470_bin12	1788455	93.45	0	1.91381e+06	52.7	0.0689194	Neotermes meruensis	Nm470	GCA_031282735.1	SAMN21242220	o__Clostridiales (UID1212)	this study
Bacteria	Bacillota_A	Clostridia	Oscillospirales	Acutalibacteraceae	WRMQ01	Po218_bin118	2159818	88.25	0.9	2.44739e+06	58.8	0.0457301	Porotermes adamsoni	Po218	GCA_031290595.1	SAMN21242482	o__Clostridiales (UID1212)	this study
Bacteria	Bacillota_A	Clostridia	Oscillospirales	Acutalibacteraceae	WRMQ01	Pc512_bin107	1904454	92.91	0	2.04978e+06	56.9	0.0571866	Prorhinotermes canalifrons	Pc512	GCA_031280825.1	SAMN21242298	o__Clostridiales (UID1212)	this study
Bacteria	Bacillota_A	Clostridia	Oscillospirales	Acutalibacteraceae	WRMQ01	Th196P3_bin85	2526384	92.58	1.34	2.72887e+06	58.7	0.0748255	Termes hospes	Th196P3	GCA_009777055.1	SAMN12582169	o__Clostridiales (UID1212)	Hervé et al. 2020
					WRMQ01					2.43757e+06	58.1786
				Acutalibacteraceae						2.27112e+06	49.6762
Bacteria	Bacillota_A	Clostridia	Oscillospirales	CAG-272	WQSD01	Co191P1_bin74	1370845	65.46	2.57	2.09417e+06	47.6	0.0642672	Cornitermes sp.	Co191P1	GCA_009788105.1	SAMN12581636	o__Clostridiales (UID1212)	Hervé et al. 2020
					WQSD01					2.09417e+06	47.6
Bacteria	Bacillota_A	Clostridia	Oscillospirales	CAG-272	WREN01	Lab288P3_bin93	2454291	74.38	1.01	3.29967e+06	43.7	0.081945	Labiotermes labralis	Lab288P3	GCA_009779295.1	SAMN12581958	o__Clostridiales (UID1212)	Hervé et al. 2020
					WREN01					3.29967e+06	43.7
				CAG-272						2.69692e+06	45.65
Bacteria	Bacillota_A	Clostridia	Oscillospirales	JAAYOS01		Gx485_bin182	1200579	60.74	0	1.97659e+06	52.4	0.578236	Glyptotermes sp.	Gx485	GCA_031264245.1	SAMN21241571	o__Clostridiales (UID1212)	this study
				JAAYOS01						1.97659e+06	52.4
Bacteria	Bacillota_A	Clostridia	Oscillospirales	Oscillospiraceae		Ct408_bin118	1666894	88.7	1.68	1.87925e+06	56.6	0.0414818	Calcaritermes temnocephalus	Ct408	GCA_031255955.1	SAMN21241241	o__Clostridiales (UID1212)	this study
Bacteria	Bacillota_A	Clostridia	Oscillospirales	Oscillospiraceae		Gx481_bin140	1480450	50.2	1.01	2.9491e+06	58.4	0.0863711	Glyptotermes sp.	Gx481	GCA_031266725.1	SAMN21241470	o__Clostridiales (UID1212)	this study
Bacteria	Bacillota_A	Clostridia	Oscillospirales	Oscillospiraceae		Gx481_bin38	1025109	62.42	1.34	1.64228e+06	60.3	0.165511	Glyptotermes sp.	Gx481	GCA_031265965.1	SAMN21241510	o__Clostridiales (UID1212)	this study
Bacteria	Bacillota_A	Clostridia	Oscillospirales	Oscillospiraceae		Gx481_bin119	2672393	79.64	3.82	3.35559e+06	57.5	0.249635	Glyptotermes sp.	Gx481	GCA_031266955.1	SAMN21241461	o__Clostridiales (UID1212)	this study
Bacteria	Bacillota_A	Clostridia	Oscillospirales	Oscillospiraceae		Gx485_bin225	1108374	57.23	0.67	1.9367e+06	58.9	0.291777	Glyptotermes sp.	Gx485	GCA_031263805.1	SAMN21241592	o__Clostridiales (UID1212)	this study
Bacteria	Bacillota_A	Clostridia	Oscillospirales	Oscillospiraceae		Hm464_bin22	1444960	71.81	0	2.0122e+06	54.8	0.232785	Hodotermes mossambicus	Hm464	GCA_031262405.1	SAMN21241661	o__Clostridiales (UID1212)	this study
Bacteria	Bacillota_A	Clostridia	Oscillospirales	Oscillospiraceae		Hs463_bin79	1935327	71.91	2.06	2.69132e+06	50.4	0.0441296	Hodotermopsis sjoestedti	Hs463	GCA_031260745.1	SAMN21241745	o__Clostridiales (UID1212)	this study
Bacteria	Bacillota_A	Clostridia	Oscillospirales	Oscillospiraceae		Hs463_bin108	2277914	91.28	0.67	2.49552e+06	58.6	0.0555805	Hodotermopsis sjoestedti	Hs463	GCA_031261585.1	SAMN21241704	o__Clostridiales (UID1212)	this study
Bacteria	Bacillota_A	Clostridia	Oscillospirales	Oscillospiraceae		Hs463_bin82	2102592	86.11	2.24	2.44175e+06	51.6	0.0627739	Hodotermopsis sjoestedti	Hs463	GCA_031260685.1	SAMN21241748	o__Clostridiales (UID1212)	this study
Bacteria	Bacillota_A	Clostridia	Oscillospirales	Oscillospiraceae		Hs463_bin31	2437585	87.58	0	2.78327e+06	57.2	0.0677733	Hodotermopsis sjoestedti	Hs463	GCA_031261325.1	SAMN21241728	o__Clostridiales (UID1212)	this study
Bacteria	Bacillota_A	Clostridia	Oscillospirales	Oscillospiraceae		Hs463_bin100	2457439	92.83	0.67	2.64725e+06	56.5	0.0936098	Hodotermopsis sjoestedti	Hs463	GCA_031261745.1	SAMN21241697	o__Clostridiales (UID1212)	this study
Bacteria	Bacillota_A	Clostridia	Oscillospirales	Oscillospiraceae		Hs463_bin65	1747810	81.25	0.67	2.15115e+06	61	0.123238	Hodotermopsis sjoestedti	Hs463	GCA_031261245.1	SAMN21241741	o__Clostridiales (UID1212)	this study
Bacteria	Bacillota_A	Clostridia	Oscillospirales	Oscillospiraceae		Hs463_bin96	1896554	73.83	0	2.56881e+06	53.5	0.244765	Hodotermopsis sjoestedti	Hs463	GCA_031260605.1	SAMN21241752	o__Clostridiales (UID1212)	this study
Bacteria	Bacillota_A	Clostridia	Oscillospirales	Oscillospiraceae		Hs463_bin105	2313790	85.01	0	2.72179e+06	52.9	0.0817864	Hodotermopsis sjoestedti	Hs463	GCA_031261635.1	SAMN21241702	o__Clostridiales (UID1212)	this study
Bacteria	Bacillota_A	Clostridia	Oscillospirales	Oscillospiraceae		Md513_bin119	1426783	62.2	0	2.29386e+06	54.9	0.0512597	Mastotermes darwinensis	Md513	GCA_031272845.1	SAMN21241956	o__Clostridiales (UID1212)	this study
Bacteria	Bacillota_A	Clostridia	Oscillospirales	Oscillospiraceae		Nc350_bin193	2166122	85.46	0	2.53466e+06	58.9	0.115779	Neotermes castaneus	Nc350	GCA_031270395.1	SAMN21242080	o__Clostridiales (UID1212)	this study
Bacteria	Bacillota_A	Clostridia	Oscillospirales	Oscillospiraceae		Nm470_bin31	1219249	62.8	1.34	1.94148e+06	59.9	0.0588348	Neotermes meruensis	Nm470	GCA_031282225.1	SAMN21242244	o__Clostridiales (UID1212)	this study
Bacteria	Bacillota_A	Clostridia	Oscillospirales	Oscillospiraceae		Nm470_bin73	1070173	56.63	1.34	1.88976e+06	52.6	0.0621849	Neotermes meruensis	Nm470	GCA_031281885.1	SAMN21242262	o__Clostridiales (UID1212)	this study
Bacteria	Bacillota_A	Clostridia	Oscillospirales	Oscillospiraceae		Nm470_bin58	1218464	56.94	1.51	2.13991e+06	59.2	0.398028	Neotermes meruensis	Nm470	GCA_031282025.1	SAMN21242255	o__Clostridiales (UID1212)	this study
Bacteria	Bacillota_A	Clostridia	Oscillospirales	Oscillospiraceae		Po218_bin13	1955107	89.93	1.53	2.17403e+06	60.4	0.0500307	Porotermes adamsoni	Po218	GCA_031290515.1	SAMN21242486	o__Clostridiales (UID1212)	this study
Bacteria	Bacillota_A	Clostridia	Oscillospirales	Oscillospiraceae		Po218_bin52	1651571	71.86	7.45	2.29832e+06	60.1	0.0774459	Porotermes adamsoni	Po218	GCA_031290015.1	SAMN21242512	o__Clostridiales (UID1212)	this study
Bacteria	Bacillota_A	Clostridia	Oscillospirales	Oscillospiraceae		Pq454_bin53	1237630	59.68	1.01	2.07378e+06	63.2	0.0705795	Porotermes quadricollis	Pq454	GCA_031289135.1	SAMN21242555	o__Clostridiales (UID1212)	this study
Bacteria	Bacillota_A	Clostridia	Oscillospirales	Oscillospiraceae		Pcl387_bin149	1377853	74.33	1.68	1.8537e+06	61.5	0.0873937	Procryptotermes leewardensis	Pcl387	GCA_031279125.1	SAMN21242374	o__Clostridiales (UID1212)	this study
Bacteria	Bacillota_A	Clostridia	Oscillospirales	Oscillospiraceae		Pcl387_bin59	1564052	76.53	1.34	2.04371e+06	51.8	0.10343	Procryptotermes leewardensis	Pcl387	GCA_031278415.1	SAMN21242411	o__Clostridiales (UID1212)	this study
Bacteria	Bacillota_A	Clostridia	Oscillospirales	Oscillospiraceae		Pcl387_bin43	2015019	84.23	0.67	2.39228e+06	59	0.111944	Procryptotermes leewardensis	Pcl387	GCA_031278515.1	SAMN21242406	o__Clostridiales (UID1212)	this study
Bacteria	Bacillota_A	Clostridia	Oscillospirales	Oscillospiraceae		Pc512_bin31	1096581	70.08	0.67	1.56476e+06	57	0.0242497	Prorhinotermes canalifrons	Pc512	GCA_031280325.1	SAMN21242316	o__Clostridiales (UID1212)	this study
Bacteria	Bacillota_A	Clostridia	Oscillospirales	Oscillospiraceae		Pc512_bin111	1284567	64.89	0.67	1.97961e+06	58.3	0.0262498	Prorhinotermes canalifrons	Pc512	GCA_031280855.1	SAMN21242301	o__Clostridiales (UID1212)	this study
Bacteria	Bacillota_A	Clostridia	Oscillospirales	Oscillospiraceae		Roe453_bin121	1671942	84.06	0.06	1.98899e+06	49.2	0.0531364	Roisinitermes ebogoensis	Roe453	GCA_031288675.1	SAMN21242578	o__Clostridiales (UID1212)	this study
Bacteria	Bacillota_A	Clostridia	Oscillospirales	Oscillospiraceae	Faecousia	Hm464_bin57	1583414	93.4	0.34	1.6953e+06	54.5	0.0792534	Hodotermes mossambicus	Hm464	GCA_031262065.1	SAMN21241679	o__Clostridiales (UID1212)	this study
					Faecousia					1.6953e+06	54.5
Bacteria	Bacillota_A	Clostridia	Oscillospirales	Oscillospiraceae	UBA2658	Gx485_bin151	1793333	84.5	1.97	2.12229e+06	57.5	0.0558879	Glyptotermes sp.	Gx485	GCA_031264545.1	SAMN21241560	o__Clostridiales (UID1212)	this study
					UBA2658					2.12229e+06	57.5
Bacteria	Bacillota_A	Clostridia	Oscillospirales	Oscillospiraceae	WQUU01	Cu122P5_bin9	1846296	76.9	3.56	2.40091e+06	57.9	0.0776451	Nitiditermes sp. A	Cu122P5	GCA_009781925.1	SAMN12581705	o__Clostridiales (UID1212)	Hervé et al. 2020
					WQUU01					2.40091e+06	57.9
Bacteria	Bacillota_A	Clostridia	Oscillospirales	Oscillospiraceae	WRAB01	Emb289P1_bin123	1705402	60.08	4.54	2.83855e+06	55.8	0.0241007	Embiratermes neotenicus	Emb289P1	GCA_009781715.1	SAMN12581715	o__Clostridiales (UID1212)	Hervé et al. 2020
Bacteria	Bacillota_A	Clostridia	Oscillospirales	Oscillospiraceae	WRAB01	Lab288P1_bin102	1425661	57.48	5.03	2.48027e+06	53.7	0.0157915	Labiotermes labralis	Lab288P1	GCA_009780725.1	SAMN12581827	o__Clostridiales (UID1212)	Hervé et al. 2020
Bacteria	Bacillota_A	Clostridia	Oscillospirales	Oscillospiraceae	WRAB01	Lab288P1_bin140	2162813	94.07	1.01	2.29915e+06	53.7	0.0566114	Labiotermes labralis	Lab288P1	GCA_009780435.1	SAMN12581842	o__Clostridiales (UID1212)	Hervé et al. 2020
Bacteria	Bacillota_A	Clostridia	Oscillospirales	Oscillospiraceae	WRAB01	Lab288P1_bin3	1939900	88.42	0	2.19396e+06	55.2	0.0395119	Labiotermes labralis	Lab288P1	GCA_009780235.1	SAMN12581851	o__Clostridiales (UID1212)	Hervé et al. 2020
Bacteria	Bacillota_A	Clostridia	Oscillospirales	Oscillospiraceae	WRAB01	Lab288P1_bin69	2422321	91.95	0.67	2.63439e+06	51.8	0.0747396	Labiotermes labralis	Lab288P1	GCA_009779845.1	SAMN12581871	o__Clostridiales (UID1212)	Hervé et al. 2020
Bacteria	Bacillota_A	Clostridia	Oscillospirales	Oscillospiraceae	WRAB01	Lab288P1_bin4	1878405	86.24	1.34	2.17811e+06	54.6	0.0393343	Labiotermes labralis	Lab288P1	GCA_009780175.1	SAMN12581855	o__Clostridiales (UID1212)	Hervé et al. 2020
					WRAB01					2.43741e+06	54.1333
Bacteria	Bacillota_A	Clostridia	Oscillospirales	Oscillospiraceae	WRJA01	Nt197P3_bin67	2154473	91.5	2.63	2.35462e+06	51.6	0.0674982	Neocapritermes taracua	Nt197P3	GCA_009782435.1	SAMN12582075	o__Clostridiales (UID1212)	Hervé et al. 2020
					WRJA01					2.35462e+06	51.6
Bacteria	Bacillota_A	Clostridia	Oscillospirales	Oscillospiraceae	WRMH01	Coa324_bin43	2595983	77.13	6.66	3.36572e+06	51.3	0.16123	Coatitermes kartaboensis	Coa324	GCA_031256215.1	SAMN21241227	o__Clostridiales (UID1212)	this study
Bacteria	Bacillota_A	Clostridia	Oscillospirales	Oscillospiraceae	WRMH01	Co191P1_bin31	2064854	75.39	3.08	2.7389e+06	48.2	0.0968235	Cornitermes sp.	Co191P1	GCA_009786775.1	SAMN12581618	o__Clostridiales (UID1212)	Hervé et al. 2020
Bacteria	Bacillota_A	Clostridia	Oscillospirales	Oscillospiraceae	WRMH01	Co191P1_bin72	2844330	88.46	10.07	3.21539e+06	43.9	0.966833	Cornitermes sp.	Co191P1	GCA_009788005.1	SAMN12581635	o__Clostridiales (UID1212)	Hervé et al. 2020
Bacteria	Bacillota_A	Clostridia	Oscillospirales	Oscillospiraceae	WRMH01	Co191P1_bin82	2419784	94.41	5.43	2.56306e+06	50.1	0.152288	Cornitermes sp.	Co191P1	GCA_009787995.1	SAMN12581640	o__Clostridiales (UID1212)	Hervé et al. 2020
Bacteria	Bacillota_A	Clostridia	Oscillospirales	Oscillospiraceae	WRMH01	Co191P3_bin39	3021779	91.28	7.05	3.31045e+06	43.7	0.571309	Cornitermes sp.	Co191P3	GCA_009787625.1	SAMN12581656	o__Clostridiales (UID1212)	Hervé et al. 2020
Bacteria	Bacillota_A	Clostridia	Oscillospirales	Oscillospiraceae	WRMH01	Co191P3_bin61	2721844	83.83	2.01	3.24686e+06	44.1	0.672303	Cornitermes sp.	Co191P3	GCA_009786445.1	SAMN12581663	o__Clostridiales (UID1212)	Hervé et al. 2020
Bacteria	Bacillota_A	Clostridia	Oscillospirales	Oscillospiraceae	WRMH01	Emb289P3_bin50	2770608	91.78	0	3.01875e+06	41.6	0.267266	Embiratermes neotenicus	Emb289P3	GCA_009784725.1	SAMN12581781	o__Clostridiales (UID1212)	Hervé et al. 2020
Bacteria	Bacillota_A	Clostridia	Oscillospirales	Oscillospiraceae	WRMH01	Emb289P3_bin58	2295717	91.44	1.34	2.51063e+06	43.7	0.142326	Embiratermes neotenicus	Emb289P3	GCA_009781515.1	SAMN12581787	o__Clostridiales (UID1212)	Hervé et al. 2020
Bacteria	Bacillota_A	Clostridia	Oscillospirales	Oscillospiraceae	WRMH01	Emb289P1_bin108	2399648	91.28	2.18	2.62889e+06	45.3	0.078004	Embiratermes neotenicus	Emb289P1	GCA_009781855.1	SAMN12581709	o__Clostridiales (UID1212)	Hervé et al. 2020
Bacteria	Bacillota_A	Clostridia	Oscillospirales	Oscillospiraceae	WRMH01	Emb289P1_bin128	2202109	96.64	0.67	2.27867e+06	45.5	0.227249	Embiratermes neotenicus	Emb289P1	GCA_009781695.1	SAMN12581718	o__Clostridiales (UID1212)	Hervé et al. 2020
Bacteria	Bacillota_A	Clostridia	Oscillospirales	Oscillospiraceae	WRMH01	Emb289P1_bin49	1577455	85.91	1.03	1.83617e+06	50.2	0.0329692	Embiratermes neotenicus	Emb289P1	GCA_009785655.1	SAMN12581733	o__Clostridiales (UID1212)	Hervé et al. 2020
Bacteria	Bacillota_A	Clostridia	Oscillospirales	Oscillospiraceae	WRMH01	Emb289P1_bin61	2156616	97.32	0	2.216e+06	50	0.122132	Embiratermes neotenicus	Emb289P1	GCA_009785525.1	SAMN12581739	o__Clostridiales (UID1212)	Hervé et al. 2020
Bacteria	Bacillota_A	Clostridia	Oscillospirales	Oscillospiraceae	WRMH01	Emb289P1_bin94	3511908	92.3	2.9	3.80488e+06	40.2	0.39999	Embiratermes neotenicus	Emb289P1	GCA_009785345.1	SAMN12581748	o__Clostridiales (UID1212)	Hervé et al. 2020
Bacteria	Bacillota_A	Clostridia	Oscillospirales	Oscillospiraceae	WRMH01	Lab288P3_bin200	2752810	89.81	0.67	3.06515e+06	43.3	0.266858	Labiotermes labralis	Lab288P3	GCA_009783555.1	SAMN12581926	o__Clostridiales (UID1212)	Hervé et al. 2020
Bacteria	Bacillota_A	Clostridia	Oscillospirales	Oscillospiraceae	WRMH01	Nt197P3_bin94	1691949	58.18	0.34	2.90813e+06	56.2	0.0771755	Neocapritermes taracua	Nt197P3	GCA_009778485.1	SAMN12582091	o__Clostridiales (UID1212)	Hervé et al. 2020
Bacteria	Bacillota_A	Clostridia	Oscillospirales	Oscillospiraceae	WRMH01	Pal332_bin25	4189471	81.84	7.35	5.1191e+06	40.9	0.201942	Palmitermes impostor	Pal332	GCA_031281055.1	SAMN21242291	o__Clostridiales (UID1212)	this study
Bacteria	Bacillota_A	Clostridia	Oscillospirales	Oscillospiraceae	WRMH01	Pal332_bin15	1941836	72.33	0.67	2.68469e+06	36.4	0.344979	Palmitermes impostor	Pal332	GCA_031281255.1	SAMN21242285	o__Clostridiales (UID1212)	this study
Bacteria	Bacillota_A	Clostridia	Oscillospirales	Oscillospiraceae	WRMH01	Pal332_bin16	2307349	79.49	2.4	2.90269e+06	36.9	1.21245	Palmitermes impostor	Pal332	GCA_031281195.1	SAMN21242286	o__Clostridiales (UID1212)	this study
Bacteria	Bacillota_A	Clostridia	Oscillospirales	Oscillospiraceae	WRMH01	Th196P4_bin1	2848467	86.02	0.89	3.3114e+06	52.4	0.412472	Termes hospes	Th196P4	GCA_009776905.1	SAMN12582176	o__Clostridiales (UID1120)	Hervé et al. 2020
Bacteria	Bacillota_A	Clostridia	Oscillospirales	Oscillospiraceae	WRMH01	Th196P3_bin147	2797010	94.3	0.34	2.96608e+06	41.2	0.27383	Termes hospes	Th196P3	GCA_009777775.1	SAMN12582131	o__Clostridiales (UID1212)	Hervé et al. 2020
Bacteria	Bacillota_A	Clostridia	Oscillospirales	Oscillospiraceae	WRMH01	Th196P3_bin70	2626098	90.44	1.34	2.90369e+06	47.3	0.706435	Termes hospes	Th196P3	GCA_009777235.1	SAMN12582160	o__Clostridiales (UID1212)	Hervé et al. 2020
Bacteria	Bacillota_A	Clostridia	Oscillospirales	Oscillospiraceae	WRMH01	Th196P4_bin59	3528487	90.16	7.72	3.91358e+06	47.3	0.415924	Termes hospes	Th196P4	GCA_009776445.1	SAMN12582200	o__Clostridiales (UID1120)	Hervé et al. 2020
					WRMH01					3.02313e+06	45.4409
				Oscillospiraceae						2.55252e+06	52.3367
Bacteria	Bacillota_A	Clostridia	Oscillospirales	Ruminococcaceae		Hm464_bin56	3120024	79.82	4.19	3.90882e+06	34.8	0.066658	Hodotermes mossambicus	Hm464	GCA_031262245.1	SAMN21241678	o__Clostridiales (UID1120)	this study
Bacteria	Bacillota_A	Clostridia	Oscillospirales	Ruminococcaceae		Hm464_bin145	1631297	75.17	5.93	2.17014e+06	39.9	0.0677303	Hodotermes mossambicus	Hm464	GCA_031262815.1	SAMN21241643	o__Clostridiales (UID1120)	this study
Bacteria	Bacillota_A	Clostridia	Oscillospirales	Ruminococcaceae		Hm464_bin28	2082091	95.36	0.12	2.1834e+06	42.8	0.172754	Hodotermes mossambicus	Hm464	GCA_031262495.1	SAMN21241664	o__Clostridiales (UID1120)	this study
Bacteria	Bacillota_A	Clostridia	Oscillospirales	Ruminococcaceae		Hm464_bin171	1345187	63.84	0	2.10712e+06	44.4	0.233455	Hodotermes mossambicus	Hm464	GCA_031262625.1	SAMN21241652	o__Clostridiales (UID1120)	this study
Bacteria	Bacillota_A	Clostridia	Oscillospirales	Ruminococcaceae		Hm464_bin53	1589618	78.59	2.25	2.02267e+06	47.1	0.266166	Hodotermes mossambicus	Hm464	GCA_031262105.1	SAMN21241676	o__Clostridiales (UID1120)	this study
Bacteria	Bacillota_A	Clostridia	Oscillospirales	Ruminococcaceae		Hm464_bin41	1770125	84.49	2.35	2.09507e+06	44.6	0.603511	Hodotermes mossambicus	Hm464	GCA_031262225.1	SAMN21241671	o__Clostridiales (UID1120)	this study
Bacteria	Bacillota_A	Clostridia	Oscillospirales	Ruminococcaceae		Hm464_bin138	1848590	84.92	6.73	2.17686e+06	47.4	0.719727	Hodotermes mossambicus	Hm464	GCA_031262835.1	SAMN21241641	o__Clostridiales (UID1120)	this study
Bacteria	Bacillota_A	Clostridia	Oscillospirales	Ruminococcaceae		Hm464_bin117	1824276	80.49	8.47	2.26646e+06	46.9	0.741134	Hodotermes mossambicus	Hm464	GCA_031262945.1	SAMN21241635	o__Clostridiales (UID1120)	this study
Bacteria	Bacillota_A	Clostridia	Oscillospirales	Ruminococcaceae		Mx356_bin40	1051303	57.11	0.81	1.84084e+06	43.8	0.0909443	Macrotermes cf. amplus	Mx356	GCA_031271475.1	SAMN21242023	o__Clostridiales (UID1212)	this study
Bacteria	Bacillota_A	Clostridia	Oscillospirales	Ruminococcaceae		Nm470_bin30	1909521	94.3	0	2.02494e+06	49.6	0.0933196	Neotermes meruensis	Nm470	GCA_031282245.1	SAMN21242243	o__Clostridiales (UID1120)	this study
Bacteria	Bacillota_A	Clostridia	Oscillospirales	Ruminococcaceae	RGIG1955	Gsp477_bin88	873803	63.38	0	1.37867e+06	46.7	0.0409409	Glyptotermes sp.	Gsp477	GCA_031267245.1	SAMN21241446	o__Clostridiales (UID1212)	this study
Bacteria	Bacillota_A	Clostridia	Oscillospirales	Ruminococcaceae	RGIG1955	Gx481_bin185	736233	71.38	0	1.03143e+06	37.5	0.215301	Glyptotermes sp.	Gx481	GCA_031266415.1	SAMN21241488	o__Clostridiales (UID1212)	this study
Bacteria	Bacillota_A	Clostridia	Oscillospirales	Ruminococcaceae	RGIG1955	Ncb351_bin1	772294	69.14	0	1.117e+06	44.3	0.190162	Neotermes cubanus	Ncb351	GCA_031284525.1	SAMN21242129	o__Clostridiales (UID1212)	this study
					RGIG1955					1.1757e+06	42.8333
Bacteria	Bacillota_A	Clostridia	Oscillospirales	Ruminococcaceae	Ruminiclostridium_E	Emb289P3_bin19	2182122	92.39	0	2.36186e+06	43.1	0.0822059	Embiratermes neotenicus	Emb289P3	GCA_009784825.1	SAMN12581777	o__Clostridiales (UID1120)	Hervé et al. 2020
Bacteria	Bacillota_A	Clostridia	Oscillospirales	Ruminococcaceae	Ruminiclostridium_E	Emb289P3_bin33	1327460	66.11	0.29	2.00796e+06	50.1	0.0194704	Embiratermes neotenicus	Emb289P3	GCA_009784765.1	SAMN12581778	o__Clostridiales (UID1120)	Hervé et al. 2020
Bacteria	Bacillota_A	Clostridia	Oscillospirales	Ruminococcaceae	Ruminiclostridium_E	Emb289P3_bin72	2547642	94.3	0	2.70164e+06	45.9	0.134896	Embiratermes neotenicus	Emb289P3	GCA_009781425.1	SAMN12581791	o__Clostridiales (UID1120)	Hervé et al. 2020
Bacteria	Bacillota_A	Clostridia	Oscillospirales	Ruminococcaceae	Ruminiclostridium_E	Glo450_bin21	1564245	83	0.67	1.88463e+06	52.9	0.167572	Globitermes sulphureus	Glo450	GCA_031253365.1	SAMN21241361	o__Clostridiales (UID1120)	this study
Bacteria	Bacillota_A	Clostridia	Oscillospirales	Ruminococcaceae	Ruminiclostridium_E	Glo450_bin1	1671388	91.05	0.67	1.83568e+06	53.3	0.601697	Globitermes sulphureus	Glo450	GCA_031253495.1	SAMN21241359	o__Clostridiales (UID1120)	this study
Bacteria	Bacillota_A	Clostridia	Oscillospirales	Ruminococcaceae	Ruminiclostridium_E	Hs463_bin98	965798	55.28	0	1.7471e+06	48.3	0.035895	Hodotermopsis sjoestedti	Hs463	GCA_031260615.1	SAMN21241753	o__Clostridiales (UID1120)	this study
Bacteria	Bacillota_A	Clostridia	Oscillospirales	Ruminococcaceae	Ruminiclostridium_E	Hs463_bin91	1457681	91.05	0	1.60097e+06	52	0.0639478	Hodotermopsis sjoestedti	Hs463	GCA_031260665.1	SAMN21241750	o__Clostridiales (UID1120)	this study
Bacteria	Bacillota_A	Clostridia	Oscillospirales	Ruminococcaceae	Ruminiclostridium_E	Lab288P3_bin124	1121884	53.07	2.13	2.11397e+06	50.1	0.0142465	Labiotermes labralis	Lab288P3	GCA_009783995.1	SAMN12581903	k__Bacteria (UID203)	Hervé et al. 2020
Bacteria	Bacillota_A	Clostridia	Oscillospirales	Ruminococcaceae	Ruminiclostridium_E	Lab288P3_bin172	2227387	89.93	1.34	2.4768e+06	47.4	0.0446419	Labiotermes labralis	Lab288P3	GCA_009783695.1	SAMN12581917	o__Clostridiales (UID1120)	Hervé et al. 2020
Bacteria	Bacillota_A	Clostridia	Oscillospirales	Ruminococcaceae	Ruminiclostridium_E	Mx356_bin25	2261474	92.79	1.34	2.4372e+06	41.3	0.139555	Macrotermes cf. amplus	Mx356	GCA_031271685.1	SAMN21242015	o__Clostridiales (UID1120)	this study
Bacteria	Bacillota_A	Clostridia	Oscillospirales	Ruminococcaceae	Ruminiclostridium_E	Nt197P1_bin1	1812795	90.21	0	2.00953e+06	40.5	1.31022	Neocapritermes taracua	Nt197P1	GCA_009786985.1	SAMN12582019	o__Clostridiales (UID1120)	Hervé et al. 2020
Bacteria	Bacillota_A	Clostridia	Oscillospirales	Ruminococcaceae	Ruminiclostridium_E	Nt197P3_bin10	1515207	61.7	1.72	2.45576e+06	48	0.0371045	Neocapritermes taracua	Nt197P3	GCA_009786875.1	SAMN12582025	o__Clostridiales (UID1120)	Hervé et al. 2020
Bacteria	Bacillota_A	Clostridia	Oscillospirales	Ruminococcaceae	Ruminiclostridium_E	Nt197P3_bin121	1910182	89.15	0.67	2.14266e+06	43.9	0.0684211	Neocapritermes taracua	Nt197P3	GCA_009783205.1	SAMN12582037	o__Clostridiales (UID1120)	Hervé et al. 2020
Bacteria	Bacillota_A	Clostridia	Oscillospirales	Ruminococcaceae	Ruminiclostridium_E	Nt197P3_bin68	1038728	55.35	1.59	1.87665e+06	44.8	0.0225274	Neocapritermes taracua	Nt197P3	GCA_009782445.1	SAMN12582076	o__Clostridiales (UID1120)	Hervé et al. 2020
Bacteria	Bacillota_A	Clostridia	Oscillospirales	Ruminococcaceae	Ruminiclostridium_E	Nt197P3_bin86	1840230	84.73	3.69	2.17188e+06	43.4	0.0550666	Neocapritermes taracua	Nt197P3	GCA_009782265.1	SAMN12582087	o__Clostridiales (UID1120)	Hervé et al. 2020
Bacteria	Bacillota_A	Clostridia	Oscillospirales	Ruminococcaceae	Ruminiclostridium_E	Nt197P3_bin88	1632529	79.14	1.48	2.06284e+06	49.4	0.0402774	Neocapritermes taracua	Nt197P3	GCA_009778605.1	SAMN12582088	o__Clostridiales (UID1120)	Hervé et al. 2020
Bacteria	Bacillota_A	Clostridia	Oscillospirales	Ruminococcaceae	Ruminiclostridium_E	Pal332_bin19	2177498	82.47	0	2.64035e+06	44.7	0.157531	Palmitermes impostor	Pal332	GCA_031281115.1	SAMN21242289	o__Clostridiales (UID1120)	this study
Bacteria	Bacillota_A	Clostridia	Oscillospirales	Ruminococcaceae	Ruminiclostridium_E	Pal332_bin5	2011069	91.28	0	2.20319e+06	45.3	0.428676	Palmitermes impostor	Pal332	GCA_031280965.1	SAMN21242293	o__Clostridiales (UID1120)	this study
Bacteria	Bacillota_A	Clostridia	Oscillospirales	Ruminococcaceae	Ruminiclostridium_E	Th196P3_bin104	2545972	94.3	0.67	2.69986e+06	43	0.186559	Termes hospes	Th196P3	GCA_009778065.1	SAMN12582113	o__Clostridiales (UID1120)	Hervé et al. 2020
Bacteria	Bacillota_A	Clostridia	Oscillospirales	Ruminococcaceae	Ruminiclostridium_E	Th196P3_bin137	1742961	91.28	2.01	1.90947e+06	47	0.0500828	Termes hospes	Th196P3	GCA_009777835.1	SAMN12582126	o__Clostridiales (UID1120)	Hervé et al. 2020
Bacteria	Bacillota_A	Clostridia	Oscillospirales	Ruminococcaceae	Ruminiclostridium_E	Th196P3_bin43	1983484	81.1	0	2.44573e+06	43.1	0.0705973	Termes hospes	Th196P3	GCA_009777445.1	SAMN12582148	o__Clostridiales (UID1120)	Hervé et al. 2020
Bacteria	Bacillota_A	Clostridia	Oscillospirales	Ruminococcaceae	Ruminiclostridium_E	Th196P3_bin48	1778311	75.78	0	2.34668e+06	45.2	0.0487255	Termes hospes	Th196P3	GCA_009777415.1	SAMN12582150	o__Clostridiales (UID1120)	Hervé et al. 2020
Bacteria	Bacillota_A	Clostridia	Oscillospirales	Ruminococcaceae	Ruminiclostridium_E	Th196P3_bin54	1541840	74.16	0	2.07907e+06	44.3	0.187924	Termes hospes	Th196P3	GCA_009776305.1	SAMN12582151	o__Clostridiales (UID1120)	Hervé et al. 2020
Bacteria	Bacillota_A	Clostridia	Oscillospirales	Ruminococcaceae	Ruminiclostridium_E	Th196P3_bin75	2356733	89.93	1.48	2.62063e+06	48.9	0.0675192	Termes hospes	Th196P3	GCA_009777155.1	SAMN12582163	o__Clostridiales (UID1120)	Hervé et al. 2020
					Ruminiclostridium_E					2.20134e+06	46.4958
Bacteria	Bacillota_A	Clostridia	Oscillospirales	Ruminococcaceae	UBA946	Th196P3_bin149	2772562	94.63	1.34	2.9299e+06	43.8	0.202472	Termes hospes	Th196P3	GCA_009777725.1	SAMN12582133	o__Clostridiales (UID1120)	Hervé et al. 2020
					UBA946					2.9299e+06	43.8
Bacteria	Bacillota_A	Clostridia	Oscillospirales	Ruminococcaceae	WRAV01	Lab288P1_bin5	2064186	86.91	1.64	2.37508e+06	53.3	0.0804788	Labiotermes labralis	Lab288P1	GCA_009780025.1	SAMN12581862	o__Clostridiales (UID1120)	Hervé et al. 2020
Bacteria	Bacillota_A	Clostridia	Oscillospirales	Ruminococcaceae	WRAV01	Lab288P1_bin74	2610722	97.65	0.67	2.67355e+06	54	0.115802	Labiotermes labralis	Lab288P1	GCA_009784625.1	SAMN12581875	o__Clostridiales (UID1120)	Hervé et al. 2020
Bacteria	Bacillota_A	Clostridia	Oscillospirales	Ruminococcaceae	WRAV01	TD116_bin58	2244340	62.43	2.01	3.59497e+06	52.5	0.169479	Odontotermes sp.	TD116	GCA_031285645.1	SAMN21242704	o__Clostridiales (UID1120)	this study
Bacteria	Bacillota_A	Clostridia	Oscillospirales	Ruminococcaceae	WRAV01	TD116_bin26	1557057	74.88	2.01	2.0794e+06	55.7	0.188553	Odontotermes sp.	TD116	GCA_031285945.1	SAMN21242689	o__Clostridiales (UID1120)	this study
Bacteria	Bacillota_A	Clostridia	Oscillospirales	Ruminococcaceae	WRAV01	Th196P3_bin18	2831681	96.64	2.35	2.93013e+06	50.1	2.0249	Termes hospes	Th196P3	GCA_009777635.1	SAMN12582137	o__Clostridiales (UID1120)	Hervé et al. 2020
Bacteria	Bacillota_A	Clostridia	Oscillospirales	Ruminococcaceae	WRAV01	Th196P3_bin32	989525	52.62	0.84	1.88051e+06	54.3	0.0213644	Termes hospes	Th196P3	GCA_009777525.1	SAMN12582143	o__Clostridiales (UID1120)	Hervé et al. 2020
Bacteria	Bacillota_A	Clostridia	Oscillospirales	Ruminococcaceae	WRAV01	Th196P3_bin36	1995556	83.81	2.35	2.38105e+06	53.7	0.0639758	Termes hospes	Th196P3	GCA_009776345.1	SAMN12582145	o__Clostridiales (UID1120)	Hervé et al. 2020
					WRAV01					2.55924e+06	53.3714
Bacteria	Bacillota_A	Clostridia	Oscillospirales	Ruminococcaceae	WRIP01	Lab288P3_bin140	1102554	57.42	3.94	1.92016e+06	53.1	0.0243485	Labiotermes labralis	Lab288P3	GCA_009783875.1	SAMN12581909	o__Clostridiales (UID1212)	Hervé et al. 2020
Bacteria	Bacillota_A	Clostridia	Oscillospirales	Ruminococcaceae	WRIP01	Nt197P3_bin47	1552235	75.21	2.68	2.06387e+06	42.6	0.0306655	Neocapritermes taracua	Nt197P3	GCA_009782665.1	SAMN12582064	o__Clostridiales (UID1120)	Hervé et al. 2020
					WRIP01					1.99201e+06	47.85
Bacteria	Bacillota_A	Clostridia	Oscillospirales	Ruminococcaceae	WRME01	Th196P3_bin102	1450493	71.81	0.67	2.0199e+06	43.8	0.0411415	Termes hospes	Th196P3	GCA_009778115.1	SAMN12582112	o__Clostridiales (UID1120)	Hervé et al. 2020
Bacteria	Bacillota_A	Clostridia	Oscillospirales	Ruminococcaceae	WRME01	Th196P3_bin66	1797127	76.91	1.68	2.33666e+06	46.8	0.0600315	Termes hospes	Th196P3	GCA_009777275.1	SAMN12582157	o__Clostridiales (UID1120)	Hervé et al. 2020
					WRME01					2.17828e+06	45.3
				Ruminococcaceae						2.21104e+06	46.7224
Bacteria	Bacillota_A	Clostridia	Oscillospirales	UBA929	UBA929	Cx337_bin19	2139975	88.87	0.92	2.40798e+06	58.9	0.178309	Constrictotermes cavifrons	Cx337	GCA_031254575.1	SAMN21241309	o__Clostridiales (UID1212)	this study
Bacteria	Bacillota_A	Clostridia	Oscillospirales	UBA929	UBA929	Ehx436_bin14	2240995	88.2	0.67	2.54081e+06	55.6	0.207292	Euhamitermes sp.	Ehx436	GCA_031254195.1	SAMN21241327	o__Clostridiales (UID1212)	this study
Bacteria	Bacillota_A	Clostridia	Oscillospirales	UBA929	UBA929	Mx356_bin4	1899247	85.68	0.75	2.21667e+06	60.2	0.160928	Macrotermes cf. amplus	Mx356	GCA_031271525.1	SAMN21242022	o__Clostridiales (UID1120)	this study
Bacteria	Bacillota_A	Clostridia	Oscillospirales	UBA929	UBA929	Mx356_bin55	1897102	85.4	1.34	2.22143e+06	58.6	0.526097	Macrotermes cf. amplus	Mx356	GCA_031271325.1	SAMN21242032	o__Clostridiales (UID1212)	this study
Bacteria	Bacillota_A	Clostridia	Oscillospirales	UBA929	UBA929	Nt197P3_bin64	2096515	87.42	1.01	2.39821e+06	54.1	0.159977	Neocapritermes taracua	Nt197P3	GCA_009782475.1	SAMN12582074	o__Clostridiales (UID1212)	Hervé et al. 2020
Bacteria	Bacillota_A	Clostridia	Oscillospirales	UBA929	UBA929	Th196P3_bin40	2205760	92.62	0.67	2.38152e+06	47	0.152622	Termes hospes	Th196P3	GCA_009777475.1	SAMN12582147	o__Clostridiales (UID1120)	Hervé et al. 2020
Bacteria	Bacillota_A	Clostridia	Oscillospirales	UBA929	UBA929	Th196P3_bin109	2355007	91.22	6.38	2.58168e+06	58.2	0.0977985	Termes hospes	Th196P3	GCA_009782215.1	SAMN12582115	o__Clostridiales (UID1120)	Hervé et al. 2020
					UBA929					2.39261e+06	56.0857
Bacteria	Bacillota_A	Clostridia	Oscillospirales	UBA929	WRAI01	Lab288P1_bin24	2093019	94.41	0.67	2.21695e+06	48.9	0.0465379	Labiotermes labralis	Lab288P1	GCA_009780275.1	SAMN12581849	o__Clostridiales (UID1120)	Hervé et al. 2020
					WRAI01					2.21695e+06	48.9
Bacteria	Bacillota_A	Clostridia	Oscillospirales	UBA929	WRCJ01	Ct408_bin61	2515799	93.06	0	2.70342e+06	61.8	0.0910119	Calcaritermes temnocephalus	Ct408	GCA_031255175.1	SAMN21241279	o__Clostridiales (UID1120)	this study
Bacteria	Bacillota_A	Clostridia	Oscillospirales	UBA929	WRCJ01	Cd354_bin102	1615800	64.37	0.67	2.51018e+06	62.7	0.069118	Cryptotermes dudleyi	Cd354	GCA_031258665.1	SAMN21241108	o__Clostridiales (UID1120)	this study
Bacteria	Bacillota_A	Clostridia	Oscillospirales	UBA929	WRCJ01	Gx481_bin95	3079896	93.62	0.67	3.28978e+06	59.5	0.171764	Glyptotermes sp.	Gx481	GCA_031265355.1	SAMN21241532	o__Clostridiales (UID1120)	this study
Bacteria	Bacillota_A	Clostridia	Oscillospirales	UBA929	WRCJ01	Lab288P3_bin121	1613801	82.38	0	1.95897e+06	58.8	0.0308923	Labiotermes labralis	Lab288P3	GCA_009784085.1	SAMN12581902	o__Clostridiales (UID1120)	Hervé et al. 2020
Bacteria	Bacillota_A	Clostridia	Oscillospirales	UBA929	WRCJ01	Nm470_bin132	1847616	78.86	0	2.34291e+06	64.1	0.0586153	Neotermes meruensis	Nm470	GCA_031282535.1	SAMN21242228	o__Clostridiales (UID1120)	this study
Bacteria	Bacillota_A	Clostridia	Oscillospirales	UBA929	WRCJ01	Pq454_bin66	1528287	82.85	0	1.84464e+06	64	0.0753637	Porotermes quadricollis	Pq454	GCA_031289065.1	SAMN21242562	c__Clostridia (UID1118)	this study
					WRCJ01					2.44165e+06	61.8167
Bacteria	Bacillota_A	Clostridia	Oscillospirales	UBA929	WRLJ01	Glo450_bin9	1798513	87.98	0.67	2.04423e+06	60.4	0.323175	Globitermes sulphureus	Glo450	GCA_031253545.1	SAMN21241364	c__Clostridia (UID1118)	this study
Bacteria	Bacillota_A	Clostridia	Oscillospirales	UBA929	WRLJ01	Mx356_bin29	2029370	92.28	1.8	2.19914e+06	56.1	0.261005	Macrotermes cf. amplus	Mx356	GCA_031271665.1	SAMN21242016	o__Clostridiales (UID1120)	this study
Bacteria	Bacillota_A	Clostridia	Oscillospirales	UBA929	WRLJ01	Th196P3_bin17	1932845	77.37	2.35	2.49818e+06	62.8	0.0511868	Termes hospes	Th196P3	GCA_009777685.1	SAMN12582136	o__Clostridiales (UID1120)	Hervé et al. 2020
					WRLJ01					2.24719e+06	59.7667
Bacteria	Bacillota_A	Clostridia	Oscillospirales	UBA929	WRMG01	Nt197P3_bin72	2165048	86.58	2.01	2.50063e+06	48.6	0.0956589	Neocapritermes taracua	Nt197P3	GCA_009782385.1	SAMN12582079	c__Clostridia (UID1118)	Hervé et al. 2020
Bacteria	Bacillota_A	Clostridia	Oscillospirales	UBA929	WRMG01	Th196P3_bin47	1677905	74.05	0.67	2.26591e+06	58.4	0.0406805	Termes hospes	Th196P3	GCA_009777435.1	SAMN12582149	c__Clostridia (UID1118)	Hervé et al. 2020
Bacteria	Bacillota_A	Clostridia	Oscillospirales	UBA929	WRMG01	Th196P3_bin69	1172141	64.65	0.67	1.81306e+06	57.1	0.0648768	Termes hospes	Th196P3	GCA_009777255.1	SAMN12582159	c__Clostridia (UID1118)	Hervé et al. 2020
					WRMG01					2.1932e+06	54.7
				UBA929						2.34682e+06	57.79
Bacteria	Bacillota_A	Clostridia	Oscillospirales	WRJC01		Th196P3_bin82	1455507	50.91	0.67	2.85898e+06	45.5	0.0402326	Termes hospes	Th196P3	GCA_009777075.1	SAMN12582167	o__Clostridiales (UID1212)	Hervé et al. 2020
Bacteria	Bacillota_A	Clostridia	Oscillospirales	WRJC01	WRJC01	Emb289P3_bin136	4163144	85.51	4.22	4.8686e+06	48.3	0.0929769	Embiratermes neotenicus	Emb289P3	GCA_009785015.1	SAMN12581766	o__Clostridiales (UID1120)	Hervé et al. 2020
Bacteria	Bacillota_A	Clostridia	Oscillospirales	WRJC01	WRJC01	Emb289P4_bin38	4907305	91.19	3.33	5.38141e+06	40.5	0.178724	Embiratermes neotenicus	Emb289P4	GCA_009780985.1	SAMN12581814	o__Clostridiales (UID1212)	Hervé et al. 2020
Bacteria	Bacillota_A	Clostridia	Oscillospirales	WRJC01	WRJC01	Nt197P3_bin116	2587607	85.57	0	3.02397e+06	38.6	0.228408	Neocapritermes taracua	Nt197P3	GCA_009783265.1	SAMN12582035	o__Clostridiales (UID1120)	Hervé et al. 2020
Bacteria	Bacillota_A	Clostridia	Oscillospirales	WRJC01	WRJC01	Nt197P3_bin70	3541047	81.82	3.29	4.32785e+06	48.3	0.22714	Neocapritermes taracua	Nt197P3	GCA_009782405.1	SAMN12582077	o__Clostridiales (UID1212)	Hervé et al. 2020
Bacteria	Bacillota_A	Clostridia	Oscillospirales	WRJC01	WRJC01	Th196P3_bin6	2010415	84.56	1.14	2.3775e+06	44.5	0.0606761	Termes hospes	Th196P3	GCA_009777355.1	SAMN12582153	o__Clostridiales (UID1212)	Hervé et al. 2020
Bacteria	Bacillota_A	Clostridia	Oscillospirales	WRJC01	WRJC01	Th196P4_bin40	2599746	67.2	6.42	3.86867e+06	48.5	0.162539	Termes hospes	Th196P4	GCA_009776605.1	SAMN12582191	o__Clostridiales (UID1212)	Hervé et al. 2020
					WRJC01					3.97467e+06	44.7833
				WRJC01						3.81528e+06	44.8857
			Oscillospirales							2.4193e+06	50.4403
Bacteria	Bacillota_A	Clostridia	Peptostreptococcales	Anaerovoracaceae		Ct408_bin79	1142748	69.39	1.42	1.64685e+06	55.2	0.0324064	Calcaritermes temnocephalus	Ct408	GCA_031254995.1	SAMN21241288	c__Clostridia (UID1118)	this study
Bacteria	Bacillota_A	Clostridia	Peptostreptococcales	Anaerovoracaceae		Ct408_bin15	2230388	82.05	3.55	2.71833e+06	59.2	0.173919	Calcaritermes temnocephalus	Ct408	GCA_031255695.1	SAMN21241253	k__Bacteria (UID203)	this study
Bacteria	Bacillota_A	Clostridia	Peptostreptococcales	Anaerovoracaceae		Cf509_bin47	2111525	70.04	1.24	3.01474e+06	57	0.0341616	Coptotermes formosanus	Cf509	GCA_031256875.1	SAMN21241191	c__Clostridia (UID1118)	this study
Bacteria	Bacillota_A	Clostridia	Peptostreptococcales	Anaerovoracaceae		Cf509_bin24	2038148	89.95	2.13	2.26587e+06	58.8	0.037861	Coptotermes formosanus	Cf509	GCA_031257175.1	SAMN21241179	o__Clostridiales (UID1212)	this study
Bacteria	Bacillota_A	Clostridia	Peptostreptococcales	Anaerovoracaceae		Cf509_bin20	1095790	59.04	0.71	1.85601e+06	58.3	0.0658655	Coptotermes formosanus	Cf509	GCA_031257215.1	SAMN21241177	o__Clostridiales (UID1120)	this study
Bacteria	Bacillota_A	Clostridia	Peptostreptococcales	Anaerovoracaceae		Gx485_bin78	1570010	66.93	0.95	2.34575e+06	58.4	0.0472935	Glyptotermes sp.	Gx485	GCA_031263335.1	SAMN21241618	p__Firmicutes (UID240)	this study
Bacteria	Bacillota_A	Clostridia	Peptostreptococcales	Anaerovoracaceae		Gx485_bin216	1865319	75.9	0.71	2.4576e+06	56.4	0.0637819	Glyptotermes sp.	Gx485	GCA_031263875.1	SAMN21241588	k__Bacteria (UID203)	this study
Bacteria	Bacillota_A	Clostridia	Peptostreptococcales	Anaerovoracaceae		Gx485_bin76	1360287	51.63	2.84	2.63468e+06	58.2	0.11055	Glyptotermes sp.	Gx485	GCA_031263325.1	SAMN21241617	o__Clostridiales (UID1120)	this study
Bacteria	Bacillota_A	Clostridia	Peptostreptococcales	Anaerovoracaceae		Gx485_bin168	2785429	77.66	0	3.5867e+06	49.7	0.137425	Glyptotermes sp.	Gx485	GCA_031264295.1	SAMN21241568	c__Clostridia (UID1118)	this study
Bacteria	Bacillota_A	Clostridia	Peptostreptococcales	Anaerovoracaceae		Gx481_bin34	2609239	82.98	1.42	3.14442e+06	52.5	0.204035	Glyptotermes sp.	Gx481	GCA_031266025.1	SAMN21241508	o__Clostridiales (UID1212)	this study
Bacteria	Bacillota_A	Clostridia	Peptostreptococcales	Anaerovoracaceae		Gx481_bin172	1793380	83.45	0	2.14905e+06	53.6	0.22909	Glyptotermes sp.	Gx481	GCA_031266515.1	SAMN21241483	c__Clostridia (UID1118)	this study
Bacteria	Bacillota_A	Clostridia	Peptostreptococcales	Anaerovoracaceae		Gx481_bin138	1807520	76.22	0.5	2.37145e+06	58.6	0.469374	Glyptotermes sp.	Gx481	GCA_031266795.1	SAMN21241469	c__Clostridia (UID1118)	this study
Bacteria	Bacillota_A	Clostridia	Peptostreptococcales	Anaerovoracaceae		Hs463_bin55	2056486	82.55	3.9	2.4912e+06	51.5	0.0507925	Hodotermopsis sjoestedti	Hs463	GCA_031260885.1	SAMN21241736	c__Clostridia (UID1118)	this study
Bacteria	Bacillota_A	Clostridia	Peptostreptococcales	Anaerovoracaceae		Hs463_bin117	2812226	93.62	1.42	3.00387e+06	42.2	0.0520454	Hodotermopsis sjoestedti	Hs463	GCA_031261525.1	SAMN21241707	o__Clostridiales (UID1120)	this study
Bacteria	Bacillota_A	Clostridia	Peptostreptococcales	Anaerovoracaceae		Hs463_bin95	1077596	51.44	3.45	2.09486e+06	53	0.0671986	Hodotermopsis sjoestedti	Hs463	GCA_031260645.1	SAMN21241751	c__Clostridia (UID1118)	this study
Bacteria	Bacillota_A	Clostridia	Peptostreptococcales	Anaerovoracaceae		Hs463_bin27	2421696	93.69	0	2.5848e+06	47.7	0.0802103	Hodotermopsis sjoestedti	Hs463	GCA_031261345.1	SAMN21241723	c__Clostridia (UID1118)	this study
Bacteria	Bacillota_A	Clostridia	Peptostreptococcales	Anaerovoracaceae		Im510_bin33	1733780	73.29	0	2.36564e+06	57	0.0487885	Incisitermes marginipennis	Im510	GCA_031276775.1	SAMN21241784	o__Clostridiales (UID1120)	this study
Bacteria	Bacillota_A	Clostridia	Peptostreptococcales	Anaerovoracaceae		Im510_bin135	1980936	91.13	1.09	2.17375e+06	55.1	0.0883232	Incisitermes marginipennis	Im510	GCA_031277015.1	SAMN21241772	p__Firmicutes (UID240)	this study
Bacteria	Bacillota_A	Clostridia	Peptostreptococcales	Anaerovoracaceae		Im510_bin58	1925592	79.31	1.21	2.42793e+06	59.1	0.245364	Incisitermes marginipennis	Im510	GCA_031276515.1	SAMN21241796	c__Clostridia (UID1118)	this study
Bacteria	Bacillota_A	Clostridia	Peptostreptococcales	Anaerovoracaceae		Im510_bin97	2619755	84.28	4.61	3.10839e+06	59.7	0.480277	Incisitermes marginipennis	Im510	GCA_031276135.1	SAMN21241816	c__Clostridia (UID1118)	this study
Bacteria	Bacillota_A	Clostridia	Peptostreptococcales	Anaerovoracaceae		Kf353_bin138	1638381	86.95	1.42	1.88428e+06	54.1	0.140056	Kalotermes flavicollis	Kf353	GCA_031274195.1	SAMN21241889	c__Clostridia (UID1118)	this study
Bacteria	Bacillota_A	Clostridia	Peptostreptococcales	Anaerovoracaceae		Md513_bin33	1259630	67.14	0	1.87612e+06	60.2	0.149195	Mastotermes darwinensis	Md513	GCA_031272485.1	SAMN21241977	o__Clostridiales (UID1120)	this study
Bacteria	Bacillota_A	Clostridia	Peptostreptococcales	Anaerovoracaceae		Nc350_bin93	1632035	80.79	2.91	2.0201e+06	58.1	0.0735287	Neotermes castaneus	Nc350	GCA_031269205.1	SAMN21242124	c__Clostridia (UID1118)	this study
Bacteria	Bacillota_A	Clostridia	Peptostreptococcales	Anaerovoracaceae		Nc350_bin202	2155830	86.7	0.71	2.48654e+06	63	0.0803591	Neotermes castaneus	Nc350	GCA_031270275.1	SAMN21242085	c__Clostridia (UID1118)	this study
Bacteria	Bacillota_A	Clostridia	Peptostreptococcales	Anaerovoracaceae		Nc350_bin192	1826452	61.63	5.32	2.96358e+06	59	0.160379	Neotermes castaneus	Nc350	GCA_031270365.1	SAMN21242079	o__Clostridiales (UID1120)	this study
Bacteria	Bacillota_A	Clostridia	Peptostreptococcales	Anaerovoracaceae		Ncb351_bin6	1516796	71.36	1.32	2.12555e+06	60.1	0.0613523	Neotermes cubanus	Ncb351	GCA_031283865.1	SAMN21242161	c__Clostridia (UID1118)	this study
Bacteria	Bacillota_A	Clostridia	Peptostreptococcales	Anaerovoracaceae		Nm470_bin80	1562644	78.9	1.13	1.98054e+06	56.1	0.146206	Neotermes meruensis	Nm470	GCA_031281765.1	SAMN21242265	c__Clostridia (UID1118)	this study
Bacteria	Bacillota_A	Clostridia	Peptostreptococcales	Anaerovoracaceae		Po218_bin45	2762687	89.26	2.74	3.0951e+06	56.8	0.0496976	Porotermes adamsoni	Po218	GCA_031290135.1	SAMN21242506	o__Clostridiales (UID1212)	this study
Bacteria	Bacillota_A	Clostridia	Peptostreptococcales	Anaerovoracaceae		Pq454_bin43	1602244	58.29	3.55	2.74875e+06	55.1	0.114214	Porotermes quadricollis	Pq454	GCA_031289215.1	SAMN21242551	o__Thermoanaerobacterales (UID1420)	this study
Bacteria	Bacillota_A	Clostridia	Peptostreptococcales	Anaerovoracaceae		Pq454_bin4	907286	69.15	0.89	1.31205e+06	52.7	0.134211	Porotermes quadricollis	Pq454	GCA_031289235.1	SAMN21242548	c__Clostridia (UID1118)	this study
Bacteria	Bacillota_A	Clostridia	Peptostreptococcales	Anaerovoracaceae		Pcl387_bin102	1718865	71.04	5.26	2.41957e+06	32.2	0.068615	Procryptotermes leewardensis	Pcl387	GCA_031279595.1	SAMN21242351	p__Firmicutes (UID240)	this study
Bacteria	Bacillota_A	Clostridia	Peptostreptococcales	Anaerovoracaceae		Pcl387_bin75	2161317	85.56	3.57	2.52608e+06	59.7	0.0903719	Procryptotermes leewardensis	Pcl387	GCA_031278255.1	SAMN21242418	c__Clostridia (UID1118)	this study
Bacteria	Bacillota_A	Clostridia	Peptostreptococcales	Anaerovoracaceae		Pcl387_bin83	1729071	76	4.68	2.27509e+06	61.8	0.137915	Procryptotermes leewardensis	Pcl387	GCA_031278145.1	SAMN21242424	o__Thermoanaerobacterales (UID1420)	this study
Bacteria	Bacillota_A	Clostridia	Peptostreptococcales	Anaerovoracaceae		Pc512_bin55	1652153	55.92	1.06	2.95449e+06	61.5	0.0246087	Prorhinotermes canalifrons	Pc512	GCA_031280075.1	SAMN21242326	p__Firmicutes (UID240)	this study
Bacteria	Bacillota_A	Clostridia	Peptostreptococcales	Anaerovoracaceae		Rs511_bin51	1259490	85.81	0.35	1.46777e+06	47.5	0.0409305	Reticulitermes flavipes	Rs511	GCA_031287295.1	SAMN21242639	c__Clostridia (UID1118)	this study
Bacteria	Bacillota_A	Clostridia	Peptostreptococcales	Anaerovoracaceae	WQWG01	Emb289P1_bin7	999146	53.86	0.71	1.85508e+06	45.3	0.0446834	Embiratermes neotenicus	Emb289P1	GCA_009785435.1	SAMN12581743	k__Bacteria (UID2329)	Hervé et al. 2020
					WQWG01					1.85508e+06	45.3
Bacteria	Bacillota_A	Clostridia	Peptostreptococcales	Anaerovoracaceae	WRFF01	Lab288P4_bin39	1709787	82.24	1.95	2.07902e+06	56	0.0856153	Labiotermes labralis	Lab288P4	GCA_009778945.1	SAMN12581976	k__Bacteria (UID2329)	Hervé et al. 2020
Bacteria	Bacillota_A	Clostridia	Peptostreptococcales	Anaerovoracaceae	WRFF01	Md513_bin127	1618750	82.43	0	1.96379e+06	63.4	0.0818233	Mastotermes darwinensis	Md513	GCA_031272745.1	SAMN21241961	k__Bacteria (UID2329)	this study
Bacteria	Bacillota_A	Clostridia	Peptostreptococcales	Anaerovoracaceae	WRFF01	Md513_bin44	2921416	90.07	0.71	3.2435e+06	63.8	0.185998	Mastotermes darwinensis	Md513	GCA_031272365.1	SAMN21241979	k__Bacteria (UID2329)	this study
Bacteria	Bacillota_A	Clostridia	Peptostreptococcales	Anaerovoracaceae	WRFF01	Po218_bin108	1842019	85.05	0	2.16581e+06	56.6	0.0596289	Porotermes adamsoni	Po218	GCA_031290715.1	SAMN21242476	k__Bacteria (UID2329)	this study
					WRFF01					2.36303e+06	59.95
Bacteria	Bacillota_A	Clostridia	Peptostreptococcales	Anaerovoracaceae	WRJK01	Nt197P3_bin80	3105003	85.22	1.3	3.64351e+06	51.4	0.0942192	Neocapritermes taracua	Nt197P3	GCA_009782285.1	SAMN12582085	k__Bacteria (UID2329)	Hervé et al. 2020
Bacteria	Bacillota_A	Clostridia	Peptostreptococcales	Anaerovoracaceae	WRJK01	Nt197P4_bin16	2522419	81.07	2.01	3.11141e+06	51.8	0.238961	Neocapritermes taracua	Nt197P4	GCA_009778415.1	SAMN12582096	k__Bacteria (UID2329)	Hervé et al. 2020
					WRJK01					3.37746e+06	51.6
Bacteria	Bacillota_A	Clostridia	Peptostreptococcales	Anaerovoracaceae	WRMW01	Hs463_bin135	2062861	86.84	0	2.37547e+06	54.9	0.164075	Hodotermopsis sjoestedti	Hs463	GCA_031261395.1	SAMN21241714	k__Bacteria (UID2329)	this study
Bacteria	Bacillota_A	Clostridia	Peptostreptococcales	Anaerovoracaceae	WRMW01	Nt197P3_bin136	2685025	57.05	6.04	4.70644e+06	56.3	0.0871372	Neocapritermes taracua	Nt197P3	GCA_009783015.1	SAMN12582046	o__Clostridiales (UID1212)	Hervé et al. 2020
Bacteria	Bacillota_A	Clostridia	Peptostreptococcales	Anaerovoracaceae	WRMW01	Po218_bin102	2295342	88.83	1.54	2.58397e+06	57.7	0.059096	Porotermes adamsoni	Po218	GCA_031290775.1	SAMN21242473	o__Clostridiales (UID1120)	this study
Bacteria	Bacillota_A	Clostridia	Peptostreptococcales	Anaerovoracaceae	WRMW01	Th196P3_bin99	2034464	85.11	0.71	2.39039e+06	55.4	0.129523	Termes hospes	Th196P3	GCA_009776955.1	SAMN12582175	k__Bacteria (UID2329)	Hervé et al. 2020
					WRMW01					3.01407e+06	56.075
				Anaerovoracaceae						2.49339e+06	55.4717
Bacteria	Bacillota_A	Clostridia	Peptostreptococcales	Peptostreptococcaceae	Clostridioides_A	Hs463_bin118	2140211	97.9	0.7	2.18612e+06	36.7	0.0901842	Hodotermopsis sjoestedti	Hs463	GCA_031261505.1	SAMN21241708	k__Bacteria (UID2329)	this study
Bacteria	Bacillota_A	Clostridia	Peptostreptococcales	Peptostreptococcaceae	Clostridioides_A	Md513_bin53	1815377	85.55	1.17	2.12201e+06	28.6	0.055188	Mastotermes darwinensis	Md513	GCA_031272305.1	SAMN21241982	k__Bacteria (UID2329)	this study
					Clostridioides_A					2.15406e+06	32.65
				Peptostreptococcaceae						2.15406e+06	32.65
			Peptostreptococcales							2.47925e+06	54.5208
Bacteria	Bacillota_A	Clostridia	TANB77	CAG-508		Hm464_bin167	1153871	68.95	2.66	1.67349e+06	30.5	0.212248	Hodotermes mossambicus	Hm464	GCA_031262685.1	SAMN21241649	c__Clostridia (UID1118)	this study
Bacteria	Bacillota_A	Clostridia	TANB77	CAG-508	WQVL01	Emb289P1_bin116	1070306	52.87	4.2	2.02441e+06	32.9	0.0144721	Embiratermes neotenicus	Emb289P1	GCA_009781805.1	SAMN12581711	o__Clostridiales (UID1212)	Hervé et al. 2020
Bacteria	Bacillota_A	Clostridia	TANB77	CAG-508	WQVL01	Emb289P1_bin134	1541302	76.22	2.24	2.02218e+06	33.1	0.0399804	Embiratermes neotenicus	Emb289P1	GCA_009785865.1	SAMN12581722	c__Clostridia (UID1118)	Hervé et al. 2020
Bacteria	Bacillota_A	Clostridia	TANB77	CAG-508	WQVL01	Cu122P5_bin36	788665	50.61	0.67	1.55832e+06	33.9	0.0291107	Nitiditermes sp. A	Cu122P5	GCA_009782115.1	SAMN12581696	k__Bacteria (UID2329)	Hervé et al. 2020
					WQVL01					1.8683e+06	33.3
Bacteria	Bacillota_A	Clostridia	TANB77	CAG-508	WRFS01	Lab288P4_bin87	1875133	69.9	2.68	2.68259e+06	30.3	0.222369	Labiotermes labralis	Lab288P4	GCA_009778695.1	SAMN12581989	c__Clostridia (UID1118)	Hervé et al. 2020
					WRFS01					2.68259e+06	30.3
				CAG-508						1.9922e+06	32.14
			TANB77							1.9922e+06	32.14
Bacteria	Bacillota_A	Clostridia	UBA1212			Cx337_bin16	2187090	67.81	1.49	3.22532e+06	39.4	0.598676	Constrictotermes cavifrons	Cx337	GCA_031254585.1	SAMN21241308	c__Clostridia (UID1118)	this study
			UBA1212							3.22532e+06	39.4
Bacteria	Bacillota_A	Clostridia	WRCU01	WRCU01	WRCU01	Lab288P3_bin160	1922897	62.72	2.1	3.06584e+06	64.3	0.0248976	Labiotermes labralis	Lab288P3	GCA_009783805.1	SAMN12581913	c__Clostridia (UID1118)	Hervé et al. 2020
					WRCU01					3.06584e+06	64.3
				WRCU01						3.06584e+06	64.3
			WRCU01							3.06584e+06	64.3
Bacteria	Bacillota_A	Clostridia	WRLR01	WRLR01		Gsp477_bin143	3135520	66.69	7.75	4.70163e+06	63.7	0.0428111	Glyptotermes sp.	Gsp477	GCA_031268475.1	SAMN21241387	c__Clostridia (UID1118)	this study
Bacteria	Bacillota_A	Clostridia	WRLR01	WRLR01		Gx485_bin32	3589545	73.54	0	4.88108e+06	63.7	0.132104	Glyptotermes sp.	Gx485	GCA_031263625.1	SAMN21241601	c__Clostridia (UID1118)	this study
Bacteria	Bacillota_A	Clostridia	WRLR01	WRLR01		Rs511_bin13	2754891	79.59	1.77	3.46135e+06	59.2	0.0500302	Reticulitermes flavipes	Rs511	GCA_031287655.1	SAMN21242623	c__Clostridia (UID1118)	this study
Bacteria	Bacillota_A	Clostridia	WRLR01	WRLR01		Th196P4_bin57	3932562	61.83	4.7	6.36028e+06	47.2	0.318399	Termes hospes	Th196P4	GCA_009776455.1	SAMN12582198	c__Clostridia (UID1118)	Hervé et al. 2020
Bacteria	Bacillota_A	Clostridia	WRLR01	WRLR01	WRLR01	Th196P3_bin33	4537863	90.5	6.29	5.01421e+06	54.3	0.182977	Termes hospes	Th196P3	GCA_009777515.1	SAMN12582144	c__Clostridia (UID1118)	Hervé et al. 2020
					WRLR01					5.01421e+06	54.3
				WRLR01						4.88371e+06	57.62
			WRLR01							4.88371e+06	57.62
		Clostridia								2.59753e+06	49.0177
	Bacillota_A									2.59753e+06	49.0177
Bacteria	Bacillota_B	Dehalobacteriia	UBA4068	UBA4068		Lab288P3_bin45	1185407	56.01	1.37	2.11642e+06	50.8	0.0229368	Labiotermes labralis	Lab288P3	GCA_009828515.1	SAMN12581947	c__Clostridia (UID1118)	Hervé et al. 2020
Bacteria	Bacillota_B	Dehalobacteriia	UBA4068	UBA4068	WRDJ01	Emb289P3_bin51	1338841	61.73	3.19	2.16887e+06	54.9	0.0215185	Embiratermes neotenicus	Emb289P3	GCA_009784715.1	SAMN12581782	c__Clostridia (UID1085)	Hervé et al. 2020
Bacteria	Bacillota_B	Dehalobacteriia	UBA4068	UBA4068	WRDJ01	Lab288P3_bin203	1141414	59.57	1.85	1.91609e+06	55.7	0.013702	Labiotermes labralis	Lab288P3	GCA_009783495.1	SAMN12581928	c__Clostridia (UID1085)	Hervé et al. 2020
					WRDJ01					2.04248e+06	55.3
Bacteria	Bacillota_B	Dehalobacteriia	UBA4068	UBA4068	WRHF01	Nt197P3_bin103	2816309	64.25	2.54	4.38336e+06	46.6	0.0806484	Neocapritermes taracua	Nt197P3	GCA_009783415.1	SAMN12582028	k__Bacteria (UID203)	Hervé et al. 2020
Bacteria	Bacillota_B	Dehalobacteriia	UBA4068	UBA4068	WRHF01	Nct323_bin33	2876560	62.04	3.74	4.63662e+06	46.2	0.131638	Neocapritermes taracua	Nct323	GCA_031283245.1	SAMN21242193	c__Clostridia (UID1085)	this study
					WRHF01					4.50999e+06	46.4
Bacteria	Bacillota_B	Dehalobacteriia	UBA4068	UBA4068	WRKD01	Nt197P3_bin84	1455880	53.6	3.95	2.71619e+06	46.1	0.0341596	Neocapritermes taracua	Nt197P3	GCA_009782225.1	SAMN12582086	c__Clostridia (UID1085)	Hervé et al. 2020
Bacteria	Bacillota_B	Dehalobacteriia	UBA4068	UBA4068	WRKD01	Nt197P3_bin19	926981	57.76	0.86	1.60488e+06	52.2	0.0193164	Neocapritermes taracua	Nt197P3	GCA_009782975.1	SAMN12582049	c__Clostridia (UID1085)	Hervé et al. 2020
Bacteria	Bacillota_B	Dehalobacteriia	UBA4068	UBA4068	WRKD01	Nt197P4_bin8	2196245	70.77	1.74	3.10336e+06	42.9	0.151068	Neocapritermes taracua	Nt197P4	GCA_009778255.1	SAMN12582104	c__Clostridia (UID1085)	Hervé et al. 2020
					WRKD01					2.47481e+06	47.0667
				UBA4068						2.83072e+06	49.425
			UBA4068							2.83072e+06	49.425
		Dehalobacteriia								2.83072e+06	49.425
Bacteria	Bacillota_B	Desulfitobacteriia	Desulfitobacteriales	Desulfitobacteriaceae		Po218_bin72	1922030	85.86	1.08	2.23856e+06	51.8	0.0418585	Porotermes adamsoni	Po218	GCA_031289735.1	SAMN21242523	c__Clostridia (UID1085)	this study
Bacteria	Bacillota_B	Desulfitobacteriia	Desulfitobacteriales	Desulfitobacteriaceae		Po218_bin68	1902880	92.07	3.26	2.06678e+06	53	0.305479	Porotermes adamsoni	Po218	GCA_031289815.1	SAMN21242520	c__Clostridia (UID1085)	this study
				Desulfitobacteriaceae						2.15267e+06	52.4
Bacteria	Bacillota_B	Desulfitobacteriia	Desulfitobacteriales	Syntrophobotulaceae		Ct408_bin101	1801035	75.76	1.95	2.37729e+06	57.9	0.0396499	Calcaritermes temnocephalus	Ct408	GCA_031255985.1	SAMN21241238	c__Clostridia (UID1085)	this study
Bacteria	Bacillota_B	Desulfitobacteriia	Desulfitobacteriales	Syntrophobotulaceae		Gx485_bin213	1946284	78.71	2.06	2.47273e+06	58.4	0.0800106	Glyptotermes sp.	Gx485	GCA_031263945.1	SAMN21241587	c__Clostridia (UID1085)	this study
Bacteria	Bacillota_B	Desulfitobacteriia	Desulfitobacteriales	Syntrophobotulaceae		Gx481_bin137	3378395	85.15	0.64	3.96758e+06	56.5	0.158208	Glyptotermes sp.	Gx481	GCA_031266805.1	SAMN21241468	c__Clostridia (UID1085)	this study
Bacteria	Bacillota_B	Desulfitobacteriia	Desulfitobacteriales	Syntrophobotulaceae		Kf353_bin126	1485748	65.26	1.01	2.27666e+06	57.8	0.0383431	Kalotermes flavicollis	Kf353	GCA_031274335.1	SAMN21241883	c__Clostridia (UID1085)	this study
Bacteria	Bacillota_B	Desulfitobacteriia	Desulfitobacteriales	Syntrophobotulaceae		Nc350_bin127	2690898	79.51	0.43	3.38435e+06	59	0.126308	Neotermes castaneus	Nc350	GCA_031270805.1	SAMN21242044	c__Clostridia (UID1085)	this study
Bacteria	Bacillota_B	Desulfitobacteriia	Desulfitobacteriales	Syntrophobotulaceae	WRJI01	Nt197P3_bin107	3015948	94.09	1.85	3.20539e+06	50.5	0.467852	Neocapritermes taracua	Nt197P3	GCA_009783315.1	SAMN12582031	c__Clostridia (UID1085)	Hervé et al. 2020
Bacteria	Bacillota_B	Desulfitobacteriia	Desulfitobacteriales	Syntrophobotulaceae	WRJI01	Nt197P3_bin37	2987914	94.94	1.21	3.14716e+06	48.2	0.116898	Neocapritermes taracua	Nt197P3	GCA_009782825.1	SAMN12582057	c__Clostridia (UID1085)	Hervé et al. 2020
Bacteria	Bacillota_B	Desulfitobacteriia	Desulfitobacteriales	Syntrophobotulaceae	WRJI01	Nt197P3_bin79	2833927	92.19	0.82	3.07401e+06	49.2	0.0962599	Neocapritermes taracua	Nt197P3	GCA_009778595.1	SAMN12582083	c__Clostridia (UID1085)	Hervé et al. 2020
Bacteria	Bacillota_B	Desulfitobacteriia	Desulfitobacteriales	Syntrophobotulaceae	WRJI01	Nct323_bin16	1418322	62.14	0.77	2.28246e+06	51	0.13341	Neocapritermes taracua	Nct323	GCA_031283415.1	SAMN21242184	c__Clostridia (UID1085)	this study
					WRJI01					2.92725e+06	49.725
				Syntrophobotulaceae						2.90974e+06	54.2778
			Desulfitobacteriales							2.77209e+06	53.9364
		Desulfitobacteriia								2.77209e+06	53.9364
Bacteria	Bacillota_B	Desulfotomaculia	Desulfotomaculales	Desulfallaceae	BRH-c8a	Cu122P5_bin5	2555837	84.42	2.22	3.02753e+06	50.9	0.0666389	Nitiditermes sp. A	Cu122P5	GCA_009781965.1	SAMN12581703	c__Clostridia (UID1085)	Hervé et al. 2020
					BRH-c8a					3.02753e+06	50.9
				Desulfallaceae						3.02753e+06	50.9
Bacteria	Bacillota_B	Desulfotomaculia	Desulfotomaculales	Pelotomaculaceae	Pelotomaculum_D	Emb289P3_bin133	1119409	54.83	1.58	2.0416e+06	45.8	0.0192688	Embiratermes neotenicus	Emb289P3	GCA_009785075.1	SAMN12581764	p__Firmicutes (UID1022)	Hervé et al. 2020
					Pelotomaculum_D					2.0416e+06	45.8
				Pelotomaculaceae						2.0416e+06	45.8
			Desulfotomaculales							2.53456e+06	48.35
		Desulfotomaculia								2.53456e+06	48.35
Bacteria	Bacillota_B	Peptococcia	DRI-13			Gx485_bin131	3261947	83.01	1.51	3.92958e+06	55.9	0.0979833	Glyptotermes sp.	Gx485	GCA_031264885.1	SAMN21241551	p__Firmicutes (UID1022)	this study
Bacteria	Bacillota_B	Peptococcia	DRI-13	UBA5745		Gx485_bin115	2572321	71.75	1.57	3.58512e+06	58.1	0.0602654	Glyptotermes sp.	Gx485	GCA_031265035.1	SAMN21241543	c__Clostridia (UID1085)	this study
Bacteria	Bacillota_B	Peptococcia	DRI-13	UBA5745	WRMS01	Coa324_bin18	1850693	50.61	1.23	3.65677e+06	51.7	0.18965	Coatitermes kartaboensis	Coa324	GCA_031256355.1	SAMN21241219	c__Clostridia (UID1085)	this study
Bacteria	Bacillota_B	Peptococcia	DRI-13	UBA5745	WRMS01	Nt197P3_bin100	1881398	64.58	6.85	2.91328e+06	55.1	0.0433649	Neocapritermes taracua	Nt197P3	GCA_009783425.1	SAMN12582026	c__Clostridia (UID1085)	Hervé et al. 2020
Bacteria	Bacillota_B	Peptococcia	DRI-13	UBA5745	WRMS01	Nt197P3_bin58	1979164	66.33	1.43	2.98381e+06	57.9	0.0854356	Neocapritermes taracua	Nt197P3	GCA_009782505.1	SAMN12582071	c__Clostridia (UID1085)	Hervé et al. 2020
Bacteria	Bacillota_B	Peptococcia	DRI-13	UBA5745	WRMS01	Th196P3_bin90	2111827	69.62	2.54	3.03336e+06	52.7	0.0604853	Termes hospes	Th196P3	GCA_009777025.1	SAMN12582171	c__Clostridia (UID1085)	Hervé et al. 2020
Bacteria	Bacillota_B	Peptococcia	DRI-13	UBA5745	WRMS01	Th196P4_bin44	1986666	63.64	2.65	3.12173e+06	53.3	0.20872	Termes hospes	Th196P4	GCA_009776595.1	SAMN12582192	c__Clostridia (UID1085)	Hervé et al. 2020
					WRMS01					3.14179e+06	54.14
				UBA5745						3.21568e+06	54.8
			DRI-13							3.31767e+06	54.9571
		Peptococcia								3.31767e+06	54.9571
Bacteria	Bacillota_B	Syntrophomonadia	Syntrophomonadales	Syntrophomonadaceae	UBA5314	Gx485_bin113	1625361	71.28	0.25	2.28025e+06	42.2	0.0574363	Glyptotermes sp.	Gx485	GCA_031265005.1	SAMN21241542	c__Clostridia (UID1085)	this study
Bacteria	Bacillota_B	Syntrophomonadia	Syntrophomonadales	Syntrophomonadaceae	UBA5314	Nc350_bin141	2075602	92.42	1.84	2.24584e+06	44.2	0.145357	Neotermes castaneus	Nc350	GCA_031270725.1	SAMN21242052	c__Clostridia (UID1085)	this study
					UBA5314					2.26304e+06	43.2
				Syntrophomonadaceae						2.26304e+06	43.2
			Syntrophomonadales							2.26304e+06	43.2
		Syntrophomonadia								2.26304e+06	43.2
	Bacillota_B									2.86525e+06	51.8833
Bacteria	Bacillota_C	Negativicutes	Acidaminococcales			Im510_bin112	2128374	93.26	1.5	2.28219e+06	54.1	0.0908635	Incisitermes marginipennis	Im510	GCA_031290885.1	SAMN21241763	c__Clostridia (UID1085)	this study
Bacteria	Bacillota_C	Negativicutes	Acidaminococcales			Iy174_bin70	1693037	70.04	0.6	2.41724e+06	53.4	0.0561692	Incisitermes snyderi	Iy174	GCA_031275255.1	SAMN21241851	o__Selenomonadales (UID1024)	this study
			Acidaminococcales							2.34972e+06	53.75
Bacteria	Bacillota_C	Negativicutes	Sporomusales	Sporomusaceae		Mx356_bin32	1811753	60.79	2.06	2.98035e+06	44.5	0.108062	Macrotermes cf. amplus	Mx356	GCA_031271625.1	SAMN21242017	o__Selenomonadales (UID1024)	this study
				Sporomusaceae						2.98035e+06	44.5
			Sporomusales							2.98035e+06	44.5
		Negativicutes								2.55993e+06	50.6667
	Bacillota_C									2.55993e+06	50.6667
Bacteria	Bacillota_H	UBA994	JAAYKD01	WRDA01	WRDA01	Lab288P3_bin174	1909464	76.67	1.02	2.4905e+06	50.6	0.0461652	Labiotermes labralis	Lab288P3	GCA_009783675.1	SAMN12581919	p__Firmicutes (UID1022)	Hervé et al. 2020
					WRDA01					2.4905e+06	50.6
Bacteria	Bacillota_H	UBA994	JAAYKD01	WRDA01	WREE01	Lab288P3_bin58	1937661	87.74	2.01	2.20841e+06	50.8	0.0277617	Labiotermes labralis	Lab288P3	GCA_009779515.1	SAMN12581949	p__Firmicutes (UID241)	Hervé et al. 2020
					WREE01					2.20841e+06	50.8
				WRDA01						2.34945e+06	50.7
			JAAYKD01							2.34945e+06	50.7
		UBA994								2.34945e+06	50.7
	Bacillota_H									2.34945e+06	50.7
Bacteria	Bacteroidota	Bacteroidia	Bacteroidales	Azobacteroidaceae		Emb289P4_bin10	3084796	73.42	9.29	4.20157e+06	37.1	0.145295	Embiratermes neotenicus	Emb289P4	GCA_009781215.1	SAMN12581803	k__Bacteria (UID2570)	Hervé et al. 2020
Bacteria	Bacteroidota	Bacteroidia	Bacteroidales	Azobacteroidaceae		Fux382_bin49	3136489	95.63	3.84	3.27982e+06	37.6	0.316229	Furculitermes sp.	Fux382	GCA_031253625.1	SAMN21241356	k__Bacteria (UID2570)	this study
Bacteria	Bacteroidota	Bacteroidia	Bacteroidales	Azobacteroidaceae		Gsp477_bin16	1061753	50	1.72	2123506	46.8	0.0558925	Glyptotermes sp.	Gsp477	GCA_031268275.1	SAMN21241394	k__Bacteria (UID2570)	this study
Bacteria	Bacteroidota	Bacteroidia	Bacteroidales	Azobacteroidaceae		Gsp477_bin75	3762514	93.17	2.49	4.03833e+06	41.6	0.0930164	Glyptotermes sp.	Gsp477	GCA_031267385.1	SAMN21241440	k__Bacteria (UID2570)	this study
Bacteria	Bacteroidota	Bacteroidia	Bacteroidales	Azobacteroidaceae		Gx485_bin3	3991955	86.89	7.01	4.59426e+06	44.8	0.103107	Glyptotermes sp.	Gx485	GCA_031263685.1	SAMN21241599	k__Bacteria (UID2570)	this study
Bacteria	Bacteroidota	Bacteroidia	Bacteroidales	Azobacteroidaceae		Hs463_bin30	1999650	76.63	2.91	2.60949e+06	43.5	0.0460497	Hodotermopsis sjoestedti	Hs463	GCA_031261015.1	SAMN21241727	k__Bacteria (UID2570)	this study
Bacteria	Bacteroidota	Bacteroidia	Bacteroidales	Azobacteroidaceae		Iy174_bin41	2430333	67.21	0	3.61603e+06	40.6	0.120905	Incisitermes snyderi	Iy174	GCA_031275735.1	SAMN21241834	k__Bacteria (UID2570)	this study
Bacteria	Bacteroidota	Bacteroidia	Bacteroidales	Azobacteroidaceae		Md513_bin73	3016925	96.99	0	3.11055e+06	46.8	0.140434	Mastotermes darwinensis	Md513	GCA_031272075.1	SAMN21241992	k__Bacteria (UID2570)	this study
Bacteria	Bacteroidota	Bacteroidia	Bacteroidales	Azobacteroidaceae		Nc350_bin153	2559992	68.72	1.64	3.72525e+06	44	0.0691286	Neotermes castaneus	Nc350	GCA_031270925.1	SAMN21242058	k__Bacteria (UID2570)	this study
Bacteria	Bacteroidota	Bacteroidia	Bacteroidales	Azobacteroidaceae		Nm470_bin49	2218922	53.45	9.48	4.1514e+06	48.1	0.0797119	Neotermes meruensis	Nm470	GCA_031282155.1	SAMN21242250	k__Bacteria (UID2570)	this study
Bacteria	Bacteroidota	Bacteroidia	Bacteroidales	Azobacteroidaceae		Rs511_bin31	2380471	70.18	0.55	3.39195e+06	41	0.0449567	Reticulitermes flavipes	Rs511	GCA_031287395.1	SAMN21242632	k__Bacteria (UID2570)	this study
Bacteria	Bacteroidota	Bacteroidia	Bacteroidales	Azobacteroidaceae	Azobacteroides	Cf509_bin42	690672	63.55	0	1.08682e+06	32.5	7.95979	Coptotermes formosanus	Cf509	GCA_031257005.1	SAMN21241189	k__Bacteria (UID2570)	this study
Bacteria	Bacteroidota	Bacteroidia	Bacteroidales	Azobacteroidaceae	Azobacteroides	Cc175_bin72	3803145	97.81	8.74	3.8883e+06	38.9	0.174245	Cryptotermes cavifrons	Cc175	GCA_031259075.1	SAMN21241095	k__Bacteria (UID2570)	this study
Bacteria	Bacteroidota	Bacteroidia	Bacteroidales	Azobacteroidaceae	Azobacteroides	Pc512_bin109	759322	70.11	0.55	1.08304e+06	27.3	7.15731	Prorhinotermes canalifrons	Pc512	GCA_031280755.1	SAMN21242300	k__Bacteria (UID203)	this study
					Azobacteroides					2.01939e+06	32.9
Bacteria	Bacteroidota	Bacteroidia	Bacteroidales	Azobacteroidaceae	JAJBTS01	Ct408_bin100	1643632	82.06	1.29	2.00296e+06	39.7	0.0573658	Calcaritermes temnocephalus	Ct408	GCA_031256015.1	SAMN21241237	k__Bacteria (UID2570)	this study
Bacteria	Bacteroidota	Bacteroidia	Bacteroidales	Azobacteroidaceae	JAJBTS01	Cf509_bin55	4042758	89.62	8.25	4.511e+06	45.1	0.0223304	Coptotermes formosanus	Cf509	GCA_031256855.1	SAMN21241194	k__Bacteria (UID2570)	this study
Bacteria	Bacteroidota	Bacteroidia	Bacteroidales	Azobacteroidaceae	JAJBTS01	Hs463_bin62	4151037	90.92	7.92	4.56559e+06	41.2	0.143897	Hodotermopsis sjoestedti	Hs463	GCA_031261295.1	SAMN21241740	k__Bacteria (UID2570)	this study
Bacteria	Bacteroidota	Bacteroidia	Bacteroidales	Azobacteroidaceae	JAJBTS01	Nc350_bin218	2428403	83.06	0.55	2.92367e+06	46	0.25282	Neotermes castaneus	Nc350	GCA_031270075.1	SAMN21242092	k__Bacteria (UID203)	this study
Bacteria	Bacteroidota	Bacteroidia	Bacteroidales	Azobacteroidaceae	JAJBTS01	Ncb351_bin34	3095377	80.82	5.88	3.82996e+06	45.5	0.0835666	Neotermes cubanus	Ncb351	GCA_031284225.1	SAMN21242145	k__Bacteria (UID2570)	this study
					JAJBTS01					3.56664e+06	43.5
Bacteria	Bacteroidota	Bacteroidia	Bacteroidales	Azobacteroidaceae	Symbiothrix	Cf509_bin13	2047327	74.24	4.92	2.75771e+06	43.1	0.0243374	Coptotermes formosanus	Cf509	GCA_031257275.1	SAMN21241173	k__Bacteria (UID2570)	this study
Bacteria	Bacteroidota	Bacteroidia	Bacteroidales	Azobacteroidaceae	Symbiothrix	Hs463_bin48	2834385	95.63	2.19	2.96391e+06	43.7	0.110469	Hodotermopsis sjoestedti	Hs463	GCA_031261285.1	SAMN21241733	k__Bacteria (UID2570)	this study
Bacteria	Bacteroidota	Bacteroidia	Bacteroidales	Azobacteroidaceae	Symbiothrix	Md513_bin77	2314294	87.7	0.56	2.63888e+06	46.2	0.589398	Mastotermes darwinensis	Md513	GCA_031272095.1	SAMN21241994	k__Bacteria (UID2570)	this study
Bacteria	Bacteroidota	Bacteroidia	Bacteroidales	Azobacteroidaceae	Symbiothrix	Nm470_bin115	1717290	70.89	7.65	2.42247e+06	49.5	0.0804463	Neotermes meruensis	Nm470	GCA_031282765.1	SAMN21242218	k__Bacteria (UID2570)	this study
Bacteria	Bacteroidota	Bacteroidia	Bacteroidales	Azobacteroidaceae	Symbiothrix	Zx50_bin5	1592564	80.29	1.02	1.98351e+06	43.4	0.109272	Zootermopsis nevadensis	Zx50	GCA_031284765.1	SAMN21242746	k__Bacteria (UID2570)	this study
					Symbiothrix					2.5533e+06	45.18
Bacteria	Bacteroidota	Bacteroidia	Bacteroidales	Azobacteroidaceae	WRFY01	Ct408_bin30	2011560	56.9	0	3.53525e+06	50.4	0.0728851	Calcaritermes temnocephalus	Ct408	GCA_031255425.1	SAMN21241266	k__Bacteria (UID2570)	this study
Bacteria	Bacteroidota	Bacteroidia	Bacteroidales	Azobacteroidaceae	WRFY01	Mp193P4_bin3	2701519	98.91	0.55	2.73129e+06	40.6	0.447875	Microcerotermes parvus	Mp193P4	GCA_009783445.1	SAMN12581995	k__Bacteria (UID2570)	Hervé et al. 2020
					WRFY01					3.13327e+06	45.5
Bacteria	Bacteroidota	Bacteroidia	Bacteroidales	Azobacteroidaceae	WRFZ01	Cf509_bin64	3930782	85.52	6.56	4.59633e+06	39.6	0.0584964	Coptotermes formosanus	Cf509	GCA_031256775.1	SAMN21241198	k__Bacteria (UID2570)	this study
Bacteria	Bacteroidota	Bacteroidia	Bacteroidales	Azobacteroidaceae	WRFZ01	Cc175_bin86	1391261	74.77	0.05	1.86072e+06	46.2	0.0820098	Cryptotermes cavifrons	Cc175	GCA_031258895.1	SAMN21241102	k__Bacteria (UID2570)	this study
Bacteria	Bacteroidota	Bacteroidia	Bacteroidales	Azobacteroidaceae	WRFZ01	Cc175_bin119	1985626	82.51	0	2.40653e+06	45.2	0.396898	Cryptotermes cavifrons	Cc175	GCA_031260045.1	SAMN21241059	k__Bacteria (UID2570)	this study
Bacteria	Bacteroidota	Bacteroidia	Bacteroidales	Azobacteroidaceae	WRFZ01	Cc175_bin105	1414375	77.6	2.32	1.82265e+06	44.2	7.45496	Cryptotermes cavifrons	Cc175	GCA_031260235.1	SAMN21241051	k__Bacteria (UID2570)	this study
Bacteria	Bacteroidota	Bacteroidia	Bacteroidales	Azobacteroidaceae	WRFZ01	Cd354_bin49	2833401	88.52	0.55	3.20086e+06	43.4	4.75175	Cryptotermes dudleyi	Cd354	GCA_031257875.1	SAMN21241144	k__Bacteria (UID203)	this study
Bacteria	Bacteroidota	Bacteroidia	Bacteroidales	Azobacteroidaceae	WRFZ01	Gsp477_bin41	2125300	89.07	0.82	2.3861e+06	42.5	0.19965	Glyptotermes sp.	Gsp477	GCA_031267615.1	SAMN21241421	k__Bacteria (UID2570)	this study
Bacteria	Bacteroidota	Bacteroidia	Bacteroidales	Azobacteroidaceae	WRFZ01	Im510_bin99	2581404	89.89	0.55	2.87174e+06	44.1	0.474893	Incisitermes marginipennis	Im510	GCA_031276105.1	SAMN21241817	k__Bacteria (UID2570)	this study
Bacteria	Bacteroidota	Bacteroidia	Bacteroidales	Azobacteroidaceae	WRFZ01	Md513_bin8	2626716	84.41	2.19	3.11185e+06	46.5	0.165855	Mastotermes darwinensis	Md513	GCA_031272085.1	SAMN21241995	k__Bacteria (UID203)	this study
Bacteria	Bacteroidota	Bacteroidia	Bacteroidales	Azobacteroidaceae	WRFZ01	Md513_bin15	1746744	54.92	2.73	3.18052e+06	42.6	0.233319	Mastotermes darwinensis	Md513	GCA_031272605.1	SAMN21241968	k__Bacteria (UID2570)	this study
Bacteria	Bacteroidota	Bacteroidia	Bacteroidales	Azobacteroidaceae	WRFZ01	Mp193P4_bin4	2913889	95.17	0.79	3.06177e+06	40.5	0.880076	Microcerotermes parvus	Mp193P4	GCA_009778655.1	SAMN12581996	k__Bacteria (UID2570)	Hervé et al. 2020
Bacteria	Bacteroidota	Bacteroidia	Bacteroidales	Azobacteroidaceae	WRFZ01	Nc350_bin47	2234136	94.26	0	2.37018e+06	43.9	0.253871	Neotermes castaneus	Nc350	GCA_031269685.1	SAMN21242106	o__Bacteroidales (UID2654)	this study
Bacteria	Bacteroidota	Bacteroidia	Bacteroidales	Azobacteroidaceae	WRFZ01	Nc350_bin116	2549182	86.56	4.37	2.94499e+06	42.7	0.692728	Neotermes castaneus	Nc350	GCA_031271125.1	SAMN21242041	k__Bacteria (UID2570)	this study
Bacteria	Bacteroidota	Bacteroidia	Bacteroidales	Azobacteroidaceae	WRFZ01	Nc350_bin18	1488896	52.04	0.27	2.86106e+06	42.2	1.56246	Neotermes castaneus	Nc350	GCA_031270525.1	SAMN21242073	o__Bacteroidales (UID2617)	this study
Bacteria	Bacteroidota	Bacteroidia	Bacteroidales	Azobacteroidaceae	WRFZ01	Nm470_bin43	2232409	82.76	9.09	2.69745e+06	42.4	0.162338	Neotermes meruensis	Nm470	GCA_031282185.1	SAMN21242247	o__Bacteroidales (UID2654)	this study
Bacteria	Bacteroidota	Bacteroidia	Bacteroidales	Azobacteroidaceae	WRFZ01	Nm470_bin10	2037468	79.77	0.99	2.55418e+06	44.3	3.22804	Neotermes meruensis	Nm470	GCA_031282925.1	SAMN21242209	k__Bacteria (UID203)	this study
Bacteria	Bacteroidota	Bacteroidia	Bacteroidales	Azobacteroidaceae	WRFZ01	Po218_bin22	3231212	94.26	3.83	3.42798e+06	41.4	0.338865	Porotermes adamsoni	Po218	GCA_031290435.1	SAMN21242492	o__Bacteroidales (UID2654)	this study
Bacteria	Bacteroidota	Bacteroidia	Bacteroidales	Azobacteroidaceae	WRFZ01	Pq454_bin51	3943692	97.27	1.64	4.05438e+06	42	0.366382	Porotermes quadricollis	Pq454	GCA_031289145.1	SAMN21242554	o__Bacteroidales (UID2654)	this study
					WRFZ01					2.90643e+06	43.1588
				Azobacteroidaceae						3.0506e+06	42.7605
Bacteria	Bacteroidota	Bacteroidia	Bacteroidales	Bacteroidaceae		Hm464_bin154	2343179	82.35	1.17	2.84539e+06	53.6	0.064366	Hodotermes mossambicus	Hm464	GCA_031262785.1	SAMN21241644	k__Bacteria (UID203)	this study
Bacteria	Bacteroidota	Bacteroidia	Bacteroidales	Bacteroidaceae		Hm464_bin24	2595453	89.84	0.93	2.88897e+06	48.8	0.0671556	Hodotermes mossambicus	Hm464	GCA_031262385.1	SAMN21241663	o__Bacteroidales (UID2657)	this study
Bacteria	Bacteroidota	Bacteroidia	Bacteroidales	Bacteroidaceae		Hm464_bin115	2303023	69.31	1.72	3.32279e+06	54.3	0.094534	Hodotermes mossambicus	Hm464	GCA_031262995.1	SAMN21241634	o__Bacteroidales (UID2654)	this study
Bacteria	Bacteroidota	Bacteroidia	Bacteroidales	Bacteroidaceae		Hm464_bin62	3175974	95.12	4.51	3.33891e+06	50.2	0.163447	Hodotermes mossambicus	Hm464	GCA_031262085.1	SAMN21241682	k__Bacteria (UID203)	this study
Bacteria	Bacteroidota	Bacteroidia	Bacteroidales	Bacteroidaceae		Hm464_bin168	1465798	60.82	5.17	2.41006e+06	56.9	0.577869	Hodotermes mossambicus	Hm464	GCA_031262665.1	SAMN21241650	o__Bacteroidales (UID2654)	this study
Bacteria	Bacteroidota	Bacteroidia	Bacteroidales	Bacteroidaceae	Bacteroides	Hm464_bin93	3435418	67.4	1.72	5.09706e+06	54	0.0717561	Hodotermes mossambicus	Hm464	GCA_031261805.1	SAMN21241692	k__Bacteria (UID2569)	this study
Bacteria	Bacteroidota	Bacteroidia	Bacteroidales	Bacteroidaceae	Bacteroides	Hm464_bin97	3773366	95.94	0.5	3.93305e+06	56.9	0.124833	Hodotermes mossambicus	Hm464	GCA_031261785.1	SAMN21241694	k__Bacteria (UID2570)	this study
					Bacteroides					4.51505e+06	55.45
Bacteria	Bacteroidota	Bacteroidia	Bacteroidales	Bacteroidaceae	Bacteroides_G	Zx50_bin28	1676701	73.1	6.7	2.29371e+06	41.6	0.193257	Zootermopsis nevadensis	Zx50	GCA_031285005.1	SAMN21242738	o__Bacteroidales (UID2657)	this study
					Bacteroides_G					2.29371e+06	41.6
Bacteria	Bacteroidota	Bacteroidia	Bacteroidales	Bacteroidaceae	Bacteroides_H	Cc175_bin25	1676075	65.44	1.69	2.56124e+06	44.6	0.0890167	Cryptotermes cavifrons	Cc175	GCA_031259755.1	SAMN21241069	k__Bacteria (UID203)	this study
Bacteria	Bacteroidota	Bacteroidia	Bacteroidales	Bacteroidaceae	Bacteroides_H	Cd354_bin2	2428549	82.55	0.19	2.94191e+06	47.7	0.16805	Cryptotermes dudleyi	Cd354	GCA_031258135.1	SAMN21241129	k__Bacteria (UID203)	this study
Bacteria	Bacteroidota	Bacteroidia	Bacteroidales	Bacteroidaceae	Bacteroides_H	Roe453_bin87	2501897	89.85	0.19	2.78453e+06	49.5	0.122329	Roisinitermes ebogoensis	Roe453	GCA_031287715.1	SAMN21242619	k__Bacteria (UID2570)	this study
					Bacteroides_H					2.76256e+06	47.2667
Bacteria	Bacteroidota	Bacteroidia	Bacteroidales	Bacteroidaceae	JAAYUD01	Hm464_bin4	1942198	86.76	1.19	2.23859e+06	47.7	0.0481066	Hodotermes mossambicus	Hm464	GCA_031262265.1	SAMN21241670	k__Bacteria (UID2570)	this study
					JAAYUD01					2.23859e+06	47.7
				Bacteroidaceae						3.05468e+06	50.4833
Bacteria	Bacteroidota	Bacteroidia	Bacteroidales	BM520	RGIG7150	Iy174_bin13	2685316	94.89	0.54	2.82993e+06	33.1	0.329881	Incisitermes snyderi	Iy174	GCA_031276035.1	SAMN21241820	k__Bacteria (UID2570)	this study
					RGIG7150					2.82993e+06	33.1
				BM520						2.82993e+06	33.1
Bacteria	Bacteroidota	Bacteroidia	Bacteroidales	Dysgonomonadaceae		Cus372_bin26	2988185	98.63	1.37	3.02969e+06	40.3	1.00351	Polyspathotermes sulcifrons	Cus372	GCA_031254645.1	SAMN21241305	k__Bacteria (UID2570)	this study
Bacteria	Bacteroidota	Bacteroidia	Bacteroidales	Dysgonomonadaceae		Md513_bin7	2332591	91.8	4.1	2.54095e+06	46.6	0.242462	Mastotermes darwinensis	Md513	GCA_031272205.1	SAMN21241989	k__Bacteria (UID2570)	this study
Bacteria	Bacteroidota	Bacteroidia	Bacteroidales	Dysgonomonadaceae		Nc350_bin38	2394236	88.07	0.55	2.71856e+06	47.4	0.0748368	Neotermes castaneus	Nc350	GCA_031269865.1	SAMN21242100	k__Bacteria (UID2570)	this study
Bacteria	Bacteroidota	Bacteroidia	Bacteroidales	Dysgonomonadaceae	Dysgonomonas	Gx485_bin205	3520609	84.69	6.67	4.15705e+06	40.6	0.0727809	Glyptotermes sp.	Gx485	GCA_031263965.1	SAMN21241583	k__Bacteria (UID2570)	this study
Bacteria	Bacteroidota	Bacteroidia	Bacteroidales	Dysgonomonadaceae	Dysgonomonas	Hs463_bin56	2536070	62.07	0	4.08582e+06	40.6	0.0840646	Hodotermopsis sjoestedti	Hs463	GCA_031260865.1	SAMN21241737	k__Bacteria (UID203)	this study
Bacteria	Bacteroidota	Bacteroidia	Bacteroidales	Dysgonomonadaceae	Dysgonomonas	Iy174_bin68	5422381	100	1.09	5422381	40.1	0.392945	Incisitermes snyderi	Iy174	GCA_031275375.1	SAMN21241850	k__Bacteria (UID203)	this study
Bacteria	Bacteroidota	Bacteroidia	Bacteroidales	Dysgonomonadaceae	Dysgonomonas	Kf353_bin95	4168051	95.63	2.46	4.35852e+06	43.6	0.145861	Kalotermes flavicollis	Kf353	GCA_031273295.1	SAMN21241932	k__Bacteria (UID2570)	this study
Bacteria	Bacteroidota	Bacteroidia	Bacteroidales	Dysgonomonadaceae	Dysgonomonas	Md513_bin135	2962792	93.24	9.03	3.1776e+06	47.2	0.0668854	Mastotermes darwinensis	Md513	GCA_031272645.1	SAMN21241966	k__Bacteria (UID2570)	this study
Bacteria	Bacteroidota	Bacteroidia	Bacteroidales	Dysgonomonadaceae	Dysgonomonas	Md513_bin9	2123227	51.72	0	4.10523e+06	37.5	0.188637	Mastotermes darwinensis	Md513	GCA_031271965.1	SAMN21242000	k__Bacteria (UID2570)	this study
Bacteria	Bacteroidota	Bacteroidia	Bacteroidales	Dysgonomonadaceae	Dysgonomonas	Md513_bin72	5492397	97.21	2.19	5.65003e+06	40.1	0.566774	Mastotermes darwinensis	Md513	GCA_031272065.1	SAMN21241991	k__Bacteria (UID2570)	this study
Bacteria	Bacteroidota	Bacteroidia	Bacteroidales	Dysgonomonadaceae	Dysgonomonas	Nc350_bin9	5518482	74.61	2.07	7.39644e+06	39.4	0.07176	Neotermes castaneus	Nc350	GCA_031269255.1	SAMN21242122	k__Bacteria (UID2569)	this study
Bacteria	Bacteroidota	Bacteroidia	Bacteroidales	Dysgonomonadaceae	Dysgonomonas	TD116_bin30	3650201	88.52	4.92	4.12359e+06	38.2	0.380255	Odontotermes sp.	TD116	GCA_031285905.1	SAMN21242691	k__Bacteria (UID2569)	this study
Bacteria	Bacteroidota	Bacteroidia	Bacteroidales	Dysgonomonadaceae	Dysgonomonas	TD116_bin59	4843028	98.72	2.19	4.90582e+06	37	1.44191	Odontotermes sp.	TD116	GCA_031285625.1	SAMN21242705	k__Bacteria (UID2569)	this study
Bacteria	Bacteroidota	Bacteroidia	Bacteroidales	Dysgonomonadaceae	Dysgonomonas	Rs511_bin34	4306739	92.62	1.97	4.6499e+06	36.8	0.0435883	Reticulitermes flavipes	Rs511	GCA_031287365.1	SAMN21242633	k__Bacteria (UID2569)	this study
					Dysgonomonas					4.73022e+06	40.1
Bacteria	Bacteroidota	Bacteroidia	Bacteroidales	Dysgonomonadaceae	Proteiniphilum	Ct408_bin54	2023875	75.86	0	2.66791e+06	52.6	0.235707	Calcaritermes temnocephalus	Ct408	GCA_031255275.1	SAMN21241274	k__Bacteria (UID2569)	this study
Bacteria	Bacteroidota	Bacteroidia	Bacteroidales	Dysgonomonadaceae	Proteiniphilum	Ncb351_bin112	2296889	76.39	1.11	3.00679e+06	46.4	0.0582393	Neotermes cubanus	Ncb351	GCA_031284475.1	SAMN21242133	k__Bacteria (UID203)	this study
					Proteiniphilum					2.83735e+06	49.5
				Dysgonomonadaceae						4.12477e+06	42.15
Bacteria	Bacteroidota	Bacteroidia	Bacteroidales	F082		Hm464_bin3	2230938	89.78	2.15	2.48489e+06	38.3	0.143015	Hodotermes mossambicus	Hm464	GCA_031262365.1	SAMN21241665	k__Bacteria (UID2569)	this study
				F082						2.48489e+06	38.3
Bacteria	Bacteroidota	Bacteroidia	Bacteroidales	Marinifilaceae		Cc175_bin13	1871557	62.07	0	3.01524e+06	60.6	0.075609	Cryptotermes cavifrons	Cc175	GCA_031259905.1	SAMN21241063	k__Bacteria (UID203)	this study
Bacteria	Bacteroidota	Bacteroidia	Bacteroidales	Marinifilaceae		Cd354_bin70	2032962	51.72	0	3.93071e+06	60.3	0.127225	Cryptotermes dudleyi	Cd354	GCA_031257615.1	SAMN21241157	k__Bacteria (UID203)	this study
Bacteria	Bacteroidota	Bacteroidia	Bacteroidales	Marinifilaceae		Gsp477_bin193	2018935	67.55	0	2.9888e+06	60.3	0.0470645	Glyptotermes sp.	Gsp477	GCA_031267995.1	SAMN21241408	k__Bacteria (UID2569)	this study
Bacteria	Bacteroidota	Bacteroidia	Bacteroidales	Marinifilaceae		Gx481_bin171	2324782	62.07	0	3.74542e+06	60.4	0.219736	Glyptotermes sp.	Gx481	GCA_031266545.1	SAMN21241482	k__Bacteria (UID2569)	this study
Bacteria	Bacteroidota	Bacteroidia	Bacteroidales	Marinifilaceae		Pcl387_bin142	2056250	78.49	0	2.61976e+06	58.5	0.0587609	Procryptotermes leewardensis	Pcl387	GCA_031279175.1	SAMN21242372	k__Bacteria (UID2569)	this study
Bacteria	Bacteroidota	Bacteroidia	Bacteroidales	Marinifilaceae	Gabonibacter	Im510_bin68	2794187	86.02	0	3.2483e+06	57.1	0.160546	Incisitermes marginipennis	Im510	GCA_031276355.1	SAMN21241801	k__Bacteria (UID2569)	this study
					Gabonibacter					3.2483e+06	57.1
Bacteria	Bacteroidota	Bacteroidia	Bacteroidales	Marinifilaceae	Odoribacter	Hm464_bin165	2121469	95.22	0	2.22797e+06	39.6	0.714019	Hodotermes mossambicus	Hm464	GCA_031262745.1	SAMN21241647	k__Bacteria (UID2569)	this study
Bacteria	Bacteroidota	Bacteroidia	Bacteroidales	Marinifilaceae	Odoribacter	Mx356_bin13	2362041	96.94	0	2.4366e+06	51.8	0.165632	Macrotermes cf. amplus	Mx356	GCA_031271755.1	SAMN21242009	k__Bacteria (UID2569)	this study
					Odoribacter					2.33228e+06	45.7
				Marinifilaceae						3.0266e+06	56.075
Bacteria	Bacteroidota	Bacteroidia	Bacteroidales	Marinilabiliaceae	WRMI01	TD116_bin49	3355110	91.12	0.87	3.68208e+06	42.4	0.340837	Odontotermes sp.	TD116	GCA_031285765.1	SAMN21242698	k__Bacteria (UID2569)	this study
Bacteria	Bacteroidota	Bacteroidia	Bacteroidales	Marinilabiliaceae	WRMI01	Th196P3_bin71	3093785	78.8	2.45	3.92612e+06	34.1	0.154814	Termes hospes	Th196P3	GCA_009777175.1	SAMN12582161	k__Bacteria (UID2569)	Hervé et al. 2020
					WRMI01					3.8041e+06	38.25
				Marinilabiliaceae						3.8041e+06	38.25
Bacteria	Bacteroidota	Bacteroidia	Bacteroidales	ML635J-15	Bact-19	Iy174_bin98	3080117	85.22	1.34	3.61431e+06	32.5	0.381677	Incisitermes snyderi	Iy174	GCA_031275085.1	SAMN21241857	k__Bacteria (UID2569)	this study
Bacteria	Bacteroidota	Bacteroidia	Bacteroidales	ML635J-15	Bact-19	Zx50_bin47	2753504	90.86	1.61	3.03049e+06	28.4	0.0524512	Zootermopsis nevadensis	Zx50	GCA_031284905.1	SAMN21242744	k__Bacteria (UID2569)	this study
					Bact-19					3.3224e+06	30.45
				ML635J-15						3.3224e+06	30.45
Bacteria	Bacteroidota	Bacteroidia	Bacteroidales	P3		Cc175_bin113	1251782	50.18	0.54	2.49458e+06	39.9	0.0554995	Cryptotermes cavifrons	Cc175	GCA_031260155.1	SAMN21241055	k__Bacteria (UID2569)	this study
Bacteria	Bacteroidota	Bacteroidia	Bacteroidales	P3		Cd354_bin43	2494785	85.09	0.54	2.93194e+06	39.9	0.215086	Cryptotermes dudleyi	Cd354	GCA_031257915.1	SAMN21241140	k__Bacteria (UID2569)	this study
Bacteria	Bacteroidota	Bacteroidia	Bacteroidales	P3		Hm464_bin103	1868586	98.12	0.81	1.90439e+06	38.8	0.114264	Hodotermes mossambicus	Hm464	GCA_031263015.1	SAMN21241630	k__Bacteria (UID2569)	this study
Bacteria	Bacteroidota	Bacteroidia	Bacteroidales	P3		Hs463_bin99	2047533	97.58	1.08	2.09831e+06	38.6	0.0555661	Hodotermopsis sjoestedti	Hs463	GCA_031260565.1	SAMN21241754	k__Bacteria (UID2569)	this study
Bacteria	Bacteroidota	Bacteroidia	Bacteroidales	P3		Kf353_bin105	2762903	81.18	0.27	3.40343e+06	40.4	0.23946	Kalotermes flavicollis	Kf353	GCA_031274555.1	SAMN21241876	k__Bacteria (UID2569)	this study
Bacteria	Bacteroidota	Bacteroidia	Bacteroidales	P3		Mx356_bin19	1252837	54.31	0.86	2.30683e+06	39.4	0.307382	Macrotermes cf. amplus	Mx356	GCA_031271725.1	SAMN21242012	k__Bacteria (UID2569)	this study
Bacteria	Bacteroidota	Bacteroidia	Bacteroidales	P3		Md513_bin13	2151250	95.97	0.81	2.24159e+06	37.6	0.647316	Mastotermes darwinensis	Md513	GCA_031272705.1	SAMN21241962	k__Bacteria (UID2569)	this study
Bacteria	Bacteroidota	Bacteroidia	Bacteroidales	P3		Md513_bin63	1802012	91.85	0.81	1.96191e+06	32	2.17859	Mastotermes darwinensis	Md513	GCA_031272245.1	SAMN21241986	k__Bacteria (UID2569)	this study
Bacteria	Bacteroidota	Bacteroidia	Bacteroidales	P3		Nm470_bin97	1240005	54.86	0.54	2.26031e+06	40.8	0.0620404	Neotermes meruensis	Nm470	GCA_031281645.1	SAMN21242274	k__Bacteria (UID203)	this study
Bacteria	Bacteroidota	Bacteroidia	Bacteroidales	P3		Pc512_bin30	1469106	61.79	3.78	2.37758e+06	38.5	0.0429104	Prorhinotermes canalifrons	Pc512	GCA_031280405.1	SAMN21242315	p__Bacteroidetes (UID2605)	this study
Bacteria	Bacteroidota	Bacteroidia	Bacteroidales	P3	UBA10566	Hm464_bin38	2040841	97.85	0	2.08568e+06	30.6	0.160468	Hodotermes mossambicus	Hm464	GCA_031262295.1	SAMN21241669	k__Bacteria (UID2569)	this study
					UBA10566					2.08568e+06	30.6
Bacteria	Bacteroidota	Bacteroidia	Bacteroidales	P3	WRKV01	Crp329_bin6	2135354	90.3	3.24	2.36473e+06	39.4	0.190488	Crepititermes verruculosus	Crp329	GCA_031256055.1	SAMN21241235	k__Bacteria (UID2569)	this study
Bacteria	Bacteroidota	Bacteroidia	Bacteroidales	P3	WRKV01	Emb289P1_bin57	1827981	94.68	0.54	1.93069e+06	41.2	0.153377	Embiratermes neotenicus	Emb289P1	GCA_009785505.1	SAMN12581737	k__Bacteria (UID2569)	Hervé et al. 2020
Bacteria	Bacteroidota	Bacteroidia	Bacteroidales	P3	WRKV01	Emb289P1_bin66	1197042	50.41	4.84	2.37461e+06	40.3	0.0158083	Embiratermes neotenicus	Emb289P1	GCA_009785495.1	SAMN12581741	k__Bacteria (UID2569)	Hervé et al. 2020
Bacteria	Bacteroidota	Bacteroidia	Bacteroidales	P3	WRKV01	Emb289P1_bin74	1627535	67.24	0.54	2.42049e+06	41	0.0630073	Embiratermes neotenicus	Emb289P1	GCA_009785425.1	SAMN12581745	k__Bacteria (UID2569)	Hervé et al. 2020
Bacteria	Bacteroidota	Bacteroidia	Bacteroidales	P3	WRKV01	Jx357_bin3	1307463	53.72	9.14	2.43385e+06	40.6	0.115583	Jugositermes tuberculatus	Jx357	GCA_031274805.1	SAMN21241866	k__Bacteria (UID2569)	this study
Bacteria	Bacteroidota	Bacteroidia	Bacteroidales	P3	WRKV01	Lab288P3_bin130	2054712	95.43	1.34	2.15311e+06	39.4	0.116437	Labiotermes labralis	Lab288P3	GCA_009783885.1	SAMN12581906	k__Bacteria (UID2569)	Hervé et al. 2020
Bacteria	Bacteroidota	Bacteroidia	Bacteroidales	P3	WRKV01	TD116_bin17	2036086	83.48	3.82	2.43901e+06	41.9	0.287863	Odontotermes sp.	TD116	GCA_031286005.1	SAMN21242686	k__Bacteria (UID2569)	this study
Bacteria	Bacteroidota	Bacteroidia	Bacteroidales	P3	WRKV01	Th196P3_bin126	2332871	87.63	3.05	2.66218e+06	42	0.114741	Termes hospes	Th196P3	GCA_009777915.1	SAMN12582122	k__Bacteria (UID2569)	Hervé et al. 2020
					WRKV01					2.34733e+06	40.725
				P3						2.36027e+06	39.0684
Bacteria	Bacteroidota	Bacteroidia	Bacteroidales	Paludibacteraceae		Ct408_bin72	2120447	88.62	6.99	2.39274e+06	45	0.12365	Calcaritermes temnocephalus	Ct408	GCA_031255055.1	SAMN21241285	k__Bacteria (UID2569)	this study
Bacteria	Bacteroidota	Bacteroidia	Bacteroidales	Paludibacteraceae		Hs463_bin47	1864010	57.32	0.54	3.25194e+06	41.1	0.0397328	Hodotermopsis sjoestedti	Hs463	GCA_031260945.1	SAMN21241732	k__Bacteria (UID2569)	this study
Bacteria	Bacteroidota	Bacteroidia	Bacteroidales	Paludibacteraceae		Hs463_bin142	3038765	94.35	4.03	3.22074e+06	42.9	0.0636096	Hodotermopsis sjoestedti	Hs463	GCA_031261165.1	SAMN21241715	k__Bacteria (UID2569)	this study
Bacteria	Bacteroidota	Bacteroidia	Bacteroidales	Paludibacteraceae		Mx356_bin45	2322677	98.39	0	2.36068e+06	41.9	0.490462	Macrotermes cf. amplus	Mx356	GCA_031271465.1	SAMN21242025	k__Bacteria (UID2569)	this study
Bacteria	Bacteroidota	Bacteroidia	Bacteroidales	Paludibacteraceae		Mx356_bin34	1324931	54.23	5.17	2.44317e+06	43.9	0.094758	Macrotermes cf. amplus	Mx356	GCA_031271605.1	SAMN21242018	k__Bacteria (UID203)	this study
Bacteria	Bacteroidota	Bacteroidia	Bacteroidales	Paludibacteraceae		Zx50_bin68	2270157	78.55	3.76	2.89008e+06	38.9	0.0596045	Zootermopsis nevadensis	Zx50	GCA_031284665.1	SAMN21242753	k__Bacteria (UID2569)	this study
Bacteria	Bacteroidota	Bacteroidia	Bacteroidales	Paludibacteraceae	F0058	Hs463_bin52	3023770	83.42	3.23	3.62475e+06	37.5	0.0736477	Hodotermopsis sjoestedti	Hs463	GCA_031260925.1	SAMN21241734	k__Bacteria (UID2569)	this study
Bacteria	Bacteroidota	Bacteroidia	Bacteroidales	Paludibacteraceae	F0058	Nc350_bin171	1994080	85.48	0	2.3328e+06	45.1	0.102047	Neotermes castaneus	Nc350	GCA_031270565.1	SAMN21242069	k__Bacteria (UID2569)	this study
Bacteria	Bacteroidota	Bacteroidia	Bacteroidales	Paludibacteraceae	F0058	Nc350_bin217	2768955	94.35	1.61	2.93477e+06	37.7	0.183583	Neotermes castaneus	Nc350	GCA_031270065.1	SAMN21242091	k__Bacteria (UID2569)	this study
Bacteria	Bacteroidota	Bacteroidia	Bacteroidales	Paludibacteraceae	F0058	Nm470_bin110	1462177	52.91	1.08	2.76352e+06	37	0.0674352	Neotermes meruensis	Nm470	GCA_031282865.1	SAMN21242214	k__Bacteria (UID2569)	this study
Bacteria	Bacteroidota	Bacteroidia	Bacteroidales	Paludibacteraceae	F0058	Po218_bin24	2192901	87.9	2.15	2.49477e+06	38.8	0.128997	Porotermes adamsoni	Po218	GCA_031290375.1	SAMN21242493	k__Bacteria (UID2569)	this study
					F0058					2.83012e+06	39.22
Bacteria	Bacteroidota	Bacteroidia	Bacteroidales	Paludibacteraceae	H1	Nc350_bin19	1393043	55.56	0.81	2.50728e+06	43.8	0.0612678	Neotermes castaneus	Nc350	GCA_031270425.1	SAMN21242076	k__Bacteria (UID2569)	this study
					H1					2.50728e+06	43.8
Bacteria	Bacteroidota	Bacteroidia	Bacteroidales	Paludibacteraceae	RGIG9379	Mx356_bin11	1758794	65.05	0	2.70376e+06	41.9	3.26957	Macrotermes cf. amplus	Mx356	GCA_031271815.1	SAMN21242008	k__Bacteria (UID203)	this study
					RGIG9379					2.70376e+06	41.9
Bacteria	Bacteroidota	Bacteroidia	Bacteroidales	Paludibacteraceae	WRGS01	Emb289P4_bin3	2483638	94.09	1.08	2.63964e+06	35.2	0.224714	Embiratermes neotenicus	Emb289P4	GCA_009781075.1	SAMN12581809	k__Bacteria (UID2569)	Hervé et al. 2020
Bacteria	Bacteroidota	Bacteroidia	Bacteroidales	Paludibacteraceae	WRGS01	Nc150P4_bin22	1607324	77.11	0	2.08446e+06	36.9	0.420921	Nasutitermes corniger	Nc150P4	GCA_009787075.1	SAMN12582015	p__Bacteroidetes (UID2605)	Hervé et al. 2020
Bacteria	Bacteroidota	Bacteroidia	Bacteroidales	Paludibacteraceae	WRGS01	Nc350_bin145	2801559	94.62	4.86	2.96085e+06	40.9	0.101168	Neotermes castaneus	Nc350	GCA_031271005.1	SAMN21242053	p__Bacteroidetes (UID2605)	this study
Bacteria	Bacteroidota	Bacteroidia	Bacteroidales	Paludibacteraceae	WRGS01	Ncb351_bin100	1773478	63.78	0.54	2.78062e+06	40.2	0.047232	Neotermes cubanus	Ncb351	GCA_031284545.1	SAMN21242130	p__Bacteroidetes (UID2605)	this study
Bacteria	Bacteroidota	Bacteroidia	Bacteroidales	Paludibacteraceae	WRGS01	Zx50_bin12	960336	56	0.27	1.71489e+06	42	0.0652546	Zootermopsis nevadensis	Zx50	GCA_031285045.1	SAMN21242734	k__Bacteria (UID2569)	this study
					WRGS01					2.43609e+06	39.04
				Paludibacteraceae						2.6723e+06	40.5944
Bacteria	Bacteroidota	Bacteroidia	Bacteroidales	Prolixibacteraceae	Draconibacterium	TD116_bin80	2164874	96.77	7.53	2.23713e+06	37.9	0.304906	Odontotermes sp.	TD116	GCA_031285325.1	SAMN21242719	p__Bacteroidetes (UID2605)	this study
					Draconibacterium					2.23713e+06	37.9
Bacteria	Bacteroidota	Bacteroidia	Bacteroidales	Prolixibacteraceae	JAENXA01	Md513_bin106	2614608	90.05	0.54	2.90351e+06	51.3	0.0970734	Mastotermes darwinensis	Md513	GCA_031272965.1	SAMN21241948	p__Bacteroidetes (UID2605)	this study
					JAENXA01					2.90351e+06	51.3
Bacteria	Bacteroidota	Bacteroidia	Bacteroidales	Prolixibacteraceae	UBA1413	Nt197P3_bin50	1523701	58.62	1.72	2.59929e+06	45.5	0.0289403	Neocapritermes taracua	Nt197P3	GCA_009782655.1	SAMN12582065	k__Bacteria (UID203)	Hervé et al. 2020
					UBA1413					2.59929e+06	45.5
				Prolixibacteraceae						2.57998e+06	44.9
Bacteria	Bacteroidota	Bacteroidia	Bacteroidales	Rikenellaceae		Cf509_bin79	2384217	89.64	0.48	2.65977e+06	57.1	0.0231069	Coptotermes formosanus	Cf509	GCA_031256675.1	SAMN21241203	o__Bacteroidales (UID2621)	this study
Bacteria	Bacteroidota	Bacteroidia	Bacteroidales	Rikenellaceae	Gallalistipes	TD116_bin67	1240359	56.05	5.33	2.21295e+06	60	0.220892	Odontotermes sp.	TD116	GCA_031285535.1	SAMN21242710	o__Bacteroidales (UID2621)	this study
					Gallalistipes					2.21295e+06	60
Bacteria	Bacteroidota	Bacteroidia	Bacteroidales	Rikenellaceae	JAJQAW01	Hm464_bin19	1979302	93.86	6	2.10878e+06	54.4	0.956833	Hodotermes mossambicus	Hm464	GCA_031262465.1	SAMN21241659	p__Bacteroidetes (UID2605)	this study
Bacteria	Bacteroidota	Bacteroidia	Bacteroidales	Rikenellaceae	JAJQAW01	TD116_bin16	1718415	82.24	1.77	2.08951e+06	55.6	0.191405	Odontotermes sp.	TD116	GCA_031286025.1	SAMN21242685	p__Bacteroidetes (UID2605)	this study
					JAJQAW01					2.09915e+06	55
Bacteria	Bacteroidota	Bacteroidia	Bacteroidales	Rikenellaceae	UBA940	Hm464_bin91	1288349	77.57	6.41	1.66089e+06	53.5	0.620915	Hodotermes mossambicus	Hm464	GCA_031261845.1	SAMN21241691	p__Bacteroidetes (UID2605)	this study
Bacteria	Bacteroidota	Bacteroidia	Bacteroidales	Rikenellaceae	UBA940	Mx356_bin50	1098257	54.2	0.96	2.0263e+06	56.9	0.291902	Macrotermes cf. amplus	Mx356	GCA_031271505.1	SAMN21242030	p__Bacteroidetes (UID2605)	this study
Bacteria	Bacteroidota	Bacteroidia	Bacteroidales	Rikenellaceae	UBA940	TD116_bin78	1258383	65.52	6.03	1.92061e+06	59.5	0.224029	Odontotermes sp.	TD116	GCA_031285385.1	SAMN21242716	k__Bacteria (UID203)	this study
Bacteria	Bacteroidota	Bacteroidia	Bacteroidales	Rikenellaceae	UBA940	TD116_bin8	1719865	89.96	5.53	1.91181e+06	58.9	0.302045	Odontotermes sp.	TD116	GCA_031285345.1	SAMN21242718	o__Bacteroidales (UID2621)	this study
Bacteria	Bacteroidota	Bacteroidia	Bacteroidales	Rikenellaceae	UBA940	TD116_bin79	1897620	91.03	0.48	2.08461e+06	58.3	0.470929	Odontotermes sp.	TD116	GCA_031285405.1	SAMN21242717	o__Bacteroidales (UID2621)	this study
Bacteria	Bacteroidota	Bacteroidia	Bacteroidales	Rikenellaceae	UBA940	TD116_bin7	1524671	77.08	3.04	1.97804e+06	60	0.529104	Odontotermes sp.	TD116	GCA_031285485.1	SAMN21242712	p__Bacteroidetes (UID2605)	this study
					UBA940					1.93038e+06	57.85
Bacteria	Bacteroidota	Bacteroidia	Bacteroidales	Rikenellaceae	WRDF01	Lab288P1_bin37	2060721	98.56	0.24	2.09083e+06	53.6	0.0350744	Labiotermes labralis	Lab288P1	GCA_009780215.1	SAMN12581853	o__Bacteroidales (UID2621)	Hervé et al. 2020
Bacteria	Bacteroidota	Bacteroidia	Bacteroidales	Rikenellaceae	WRDF01	Lab288P3_bin194	2034596	98.56	0	2.06432e+06	53.7	0.081563	Labiotermes labralis	Lab288P3	GCA_009783565.1	SAMN12581924	o__Bacteroidales (UID2621)	Hervé et al. 2020
					WRDF01					2.07758e+06	53.65
				Rikenellaceae						2.06737e+06	56.7917
Bacteria	Bacteroidota	Bacteroidia	Bacteroidales	Tannerellaceae	Barb7	Ncb351_bin23	1100326	59.5	0.19	1.84929e+06	53.7	0.499202	Neotermes cubanus	Ncb351	GCA_031284275.1	SAMN21242141	o__Bacteroidales (UID2621)	this study
Bacteria	Bacteroidota	Bacteroidia	Bacteroidales	Tannerellaceae	Barb7	TD116_bin28	2819192	82.88	0.51	3.40153e+06	47	0.67559	Odontotermes sp.	TD116	GCA_031285925.1	SAMN21242690	o__Bacteroidales (UID2621)	this study
Bacteria	Bacteroidota	Bacteroidia	Bacteroidales	Tannerellaceae	Barb7	Roe453_bin44	1602784	74.23	0.19	2.15921e+06	46.9	0.273429	Roisinitermes ebogoensis	Roe453	GCA_031288175.1	SAMN21242602	o__Bacteroidales (UID2621)	this study
Bacteria	Bacteroidota	Bacteroidia	Bacteroidales	Tannerellaceae	Barb7	Roe453_bin77	1087123	54.12	6.35	2.00873e+06	53.9	0.729564	Roisinitermes ebogoensis	Roe453	GCA_031287965.1	SAMN21242616	o__Bacteroidales (UID2621)	this study
Bacteria	Bacteroidota	Bacteroidia	Bacteroidales	Tannerellaceae	Barb7	Roe453_bin130	989126	54.46	0	1.81624e+06	50.6	0.955245	Roisinitermes ebogoensis	Roe453	GCA_031288615.1	SAMN21242582	o__Bacteroidales (UID2621)	this study
					Barb7					2.247e+06	50.42
Bacteria	Bacteroidota	Bacteroidia	Bacteroidales	Tannerellaceae	DFXE01	Ct408_bin127	3569769	95.77	2.7	3.72744e+06	42.1	0.0802129	Calcaritermes temnocephalus	Ct408	GCA_031255855.1	SAMN21241245	o__Bacteroidales (UID2621)	this study
Bacteria	Bacteroidota	Bacteroidia	Bacteroidales	Tannerellaceae	DFXE01	Cf509_bin38	3119325	95.06	0.19	3.28143e+06	46.1	0.0434137	Coptotermes formosanus	Cf509	GCA_031257015.1	SAMN21241185	o__Bacteroidales (UID2621)	this study
Bacteria	Bacteroidota	Bacteroidia	Bacteroidales	Tannerellaceae	DFXE01	Cc175_bin27	3662522	96.15	4	3.80918e+06	46	0.100644	Cryptotermes cavifrons	Cc175	GCA_031259845.1	SAMN21241070	k__Bacteria (UID2570)	this study
Bacteria	Bacteroidota	Bacteroidia	Bacteroidales	Tannerellaceae	DFXE01	Gsp477_bin40	2146054	71.51	0.87	3.00105e+06	44	0.0586519	Glyptotermes sp.	Gsp477	GCA_031267775.1	SAMN21241420	o__Bacteroidales (UID2621)	this study
Bacteria	Bacteroidota	Bacteroidia	Bacteroidales	Tannerellaceae	DFXE01	Gsp477_bin86	1557249	60.72	5.77	2.56464e+06	49.2	0.0593684	Glyptotermes sp.	Gsp477	GCA_031267275.1	SAMN21241445	k__Bacteria (UID203)	this study
Bacteria	Bacteroidota	Bacteroidia	Bacteroidales	Tannerellaceae	DFXE01	Gsp477_bin116	1887800	50	1.72	3775600	52.8	0.0751089	Glyptotermes sp.	Gsp477	GCA_031268965.1	SAMN21241371	k__Bacteria (UID203)	this study
Bacteria	Bacteroidota	Bacteroidia	Bacteroidales	Tannerellaceae	DFXE01	Gx481_bin210	2695745	89.6	0.19	3.00864e+06	49.9	0.184997	Glyptotermes sp.	Gx481	GCA_031266215.1	SAMN21241498	o__Bacteroidales (UID2621)	this study
Bacteria	Bacteroidota	Bacteroidia	Bacteroidales	Tannerellaceae	DFXE01	Gx485_bin124	4688347	91.1	7.21	5.14637e+06	40.8	0.254529	Glyptotermes sp.	Gx485	GCA_031264865.1	SAMN21241548	o__Bacteroidales (UID2621)	this study
Bacteria	Bacteroidota	Bacteroidia	Bacteroidales	Tannerellaceae	DFXE01	Gsp477_bin92	2034648	78.13	0.42	2.60418e+06	51.2	0.256734	Glyptotermes sp.	Gsp477	GCA_031267205.1	SAMN21241448	o__Bacteroidales (UID2621)	this study
Bacteria	Bacteroidota	Bacteroidia	Bacteroidales	Tannerellaceae	DFXE01	Gx481_bin81	1724410	51.72	0	3.33413e+06	46	0.452957	Glyptotermes sp.	Gx481	GCA_031265595.1	SAMN21241525	k__Bacteria (UID203)	this study
Bacteria	Bacteroidota	Bacteroidia	Bacteroidales	Tannerellaceae	DFXE01	Im510_bin54	1678948	52.46	0	3.20043e+06	51.4	0.313261	Incisitermes marginipennis	Im510	GCA_031276545.1	SAMN21241795	o__Bacteroidales (UID2621)	this study
Bacteria	Bacteroidota	Bacteroidia	Bacteroidales	Tannerellaceae	DFXE01	Kf353_bin48	2496026	64.75	3.45	3.85487e+06	50.3	0.104108	Kalotermes flavicollis	Kf353	GCA_031273765.1	SAMN21241910	o__Bacteroidales (UID2621)	this study
Bacteria	Bacteroidota	Bacteroidia	Bacteroidales	Tannerellaceae	DFXE01	Kf353_bin68	2625218	66.71	3.56	3.93527e+06	48.4	0.105073	Kalotermes flavicollis	Kf353	GCA_031273615.1	SAMN21241917	k__Bacteria (UID203)	this study
Bacteria	Bacteroidota	Bacteroidia	Bacteroidales	Tannerellaceae	DFXE01	Kf353_bin89	2306702	65.3	0	3.53247e+06	52.3	0.151232	Kalotermes flavicollis	Kf353	GCA_031273385.1	SAMN21241927	o__Bacteroidales (UID2621)	this study
Bacteria	Bacteroidota	Bacteroidia	Bacteroidales	Tannerellaceae	DFXE01	Kf353_bin119	2705043	83.3	5.9	3.24735e+06	48.8	0.264852	Kalotermes flavicollis	Kf353	GCA_031274415.1	SAMN21241880	k__Bacteria (UID203)	this study
Bacteria	Bacteroidota	Bacteroidia	Bacteroidales	Tannerellaceae	DFXE01	Nc350_bin136	2787064	94.49	1.54	2.94959e+06	51.6	0.161145	Neotermes castaneus	Nc350	GCA_031271045.1	SAMN21242048	k__Bacteria (UID203)	this study
Bacteria	Bacteroidota	Bacteroidia	Bacteroidales	Tannerellaceae	DFXE01	Nc350_bin62	3443683	89.81	3.21	3.83441e+06	47.9	0.26278	Neotermes castaneus	Nc350	GCA_031269535.1	SAMN21242112	k__Bacteria (UID2569)	this study
Bacteria	Bacteroidota	Bacteroidia	Bacteroidales	Tannerellaceae	DFXE01	Nc350_bin163	1968122	58.27	0.19	3.37759e+06	44.7	0.319609	Neotermes castaneus	Nc350	GCA_031270665.1	SAMN21242063	o__Bacteroidales (UID2621)	this study
Bacteria	Bacteroidota	Bacteroidia	Bacteroidales	Tannerellaceae	DFXE01	Ncb351_bin13	3172159	67.24	1.72	4.71767e+06	47.3	0.0694907	Neotermes cubanus	Ncb351	GCA_031284375.1	SAMN21242136	k__Bacteria (UID2569)	this study
Bacteria	Bacteroidota	Bacteroidia	Bacteroidales	Tannerellaceae	DFXE01	Pcl387_bin35	2364765	88.47	1.69	2.67296e+06	51.3	0.0718556	Procryptotermes leewardensis	Pcl387	GCA_031278605.1	SAMN21242399	k__Bacteria (UID2569)	this study
Bacteria	Bacteroidota	Bacteroidia	Bacteroidales	Tannerellaceae	DFXE01	Pc512_bin128	1554452	50.61	0	3.07143e+06	49.9	0.0733435	Prorhinotermes canalifrons	Pc512	GCA_031280645.1	SAMN21242305	o__Bacteroidales (UID2621)	this study
Bacteria	Bacteroidota	Bacteroidia	Bacteroidales	Tannerellaceae	DFXE01	Pc512_bin80	2085321	51.72	0	4.03194e+06	50.2	0.0404975	Prorhinotermes canalifrons	Pc512	GCA_031279915.1	SAMN21242334	k__Bacteria (UID2569)	this study
Bacteria	Bacteroidota	Bacteroidia	Bacteroidales	Tannerellaceae	DFXE01	Pc512_bin25	3057007	85.71	1.54	3.56669e+06	52.3	0.0958401	Prorhinotermes canalifrons	Pc512	GCA_031280435.1	SAMN21242312	k__Bacteria (UID2569)	this study
Bacteria	Bacteroidota	Bacteroidia	Bacteroidales	Tannerellaceae	DFXE01	Roe453_bin14	3842195	91.36	2.88	4.20555e+06	45.2	0.0836141	Roisinitermes ebogoensis	Roe453	GCA_031288515.1	SAMN21242586	p__Bacteroidetes (UID2605)	this study
					DFXE01					3.51879e+06	48.3208
Bacteria	Bacteroidota	Bacteroidia	Bacteroidales	Tannerellaceae	Tannerella	Aly426_bin3	2918377	87.5	6.07	3.33529e+06	42.4	0.106987	Alyscotermes sp.	Aly426	GCA_031260575.1	SAMN21241036	o__Bacteroidales (UID2621)	this study
Bacteria	Bacteroidota	Bacteroidia	Bacteroidales	Tannerellaceae	Tannerella	Ct408_bin82	2481650	64.66	3.45	3.838e+06	43	0.0853993	Calcaritermes temnocephalus	Ct408	GCA_031254965.1	SAMN21241291	o__Bacteroidales (UID2621)	this study
Bacteria	Bacteroidota	Bacteroidia	Bacteroidales	Tannerellaceae	Tannerella	Ct408_bin163	2734574	74.93	3.11	3.6495e+06	46.1	0.328129	Calcaritermes temnocephalus	Ct408	GCA_031255595.1	SAMN21241258	o__Bacteroidales (UID2621)	this study
Bacteria	Bacteroidota	Bacteroidia	Bacteroidales	Tannerellaceae	Tannerella	Cc175_bin44	2649930	81.81	1.9	3.23913e+06	51.5	0.0694945	Cryptotermes cavifrons	Cc175	GCA_031259505.1	SAMN21241082	o__Bacteroidales (UID2621)	this study
Bacteria	Bacteroidota	Bacteroidia	Bacteroidales	Tannerellaceae	Tannerella	Cc175_bin96	4196798	87.05	6.26	4.82113e+06	44.4	0.111158	Cryptotermes cavifrons	Cc175	GCA_031258835.1	SAMN21241104	o__Bacteroidales (UID2621)	this study
Bacteria	Bacteroidota	Bacteroidia	Bacteroidales	Tannerellaceae	Tannerella	Cc175_bin118	1830713	71.89	1.13	2.54655e+06	44	0.19697	Cryptotermes cavifrons	Cc175	GCA_031260095.1	SAMN21241058	o__Bacteroidales (UID2621)	this study
Bacteria	Bacteroidota	Bacteroidia	Bacteroidales	Tannerellaceae	Tannerella	Cd354_bin75	4465418	93.27	2.88	4.78763e+06	42.9	0.427272	Cryptotermes dudleyi	Cd354	GCA_031257565.1	SAMN21241160	o__Bacteroidales (UID2621)	this study
Bacteria	Bacteroidota	Bacteroidia	Bacteroidales	Tannerellaceae	Tannerella	Gsp477_bin149	3129859	70.69	3.45	4.42758e+06	54.1	0.0641848	Glyptotermes sp.	Gsp477	GCA_031268395.1	SAMN21241391	o__Bacteroidales (UID2621)	this study
Bacteria	Bacteroidota	Bacteroidia	Bacteroidales	Tannerellaceae	Tannerella	Gsp477_bin67	2730555	82.89	3.01	3.29419e+06	52	0.0918627	Glyptotermes sp.	Gsp477	GCA_031267485.1	SAMN21241433	k__Bacteria (UID203)	this study
Bacteria	Bacteroidota	Bacteroidia	Bacteroidales	Tannerellaceae	Tannerella	Gsp477_bin28	2841481	96.41	1.03	2.94729e+06	53.4	0.114446	Glyptotermes sp.	Gsp477	GCA_031267935.1	SAMN21241412	o__Bacteroidales (UID2621)	this study
Bacteria	Bacteroidota	Bacteroidia	Bacteroidales	Tannerellaceae	Tannerella	Gx481_bin114	2860618	65.93	8.01	4.33887e+06	55.6	0.129767	Glyptotermes sp.	Gx481	GCA_031266975.1	SAMN21241460	o__Bacteroidales (UID2621)	this study
Bacteria	Bacteroidota	Bacteroidia	Bacteroidales	Tannerellaceae	Tannerella	Gx485_bin220	2051865	60.34	0	3.40051e+06	54.8	0.159673	Glyptotermes sp.	Gx485	GCA_031263835.1	SAMN21241590	o__Bacteroidales (UID2621)	this study
Bacteria	Bacteroidota	Bacteroidia	Bacteroidales	Tannerellaceae	Tannerella	Gx485_bin209	2901459	60.34	0	4.80852e+06	48.7	0.205694	Glyptotermes sp.	Gx485	GCA_031263975.1	SAMN21241585	o__Bacteroidales (UID2621)	this study
Bacteria	Bacteroidota	Bacteroidia	Bacteroidales	Tannerellaceae	Tannerella	Gx485_bin193	2342407	66.26	2.12	3.53518e+06	44.8	0.341607	Glyptotermes sp.	Gx485	GCA_031264155.1	SAMN21241574	o__Bacteroidales (UID2621)	this study
Bacteria	Bacteroidota	Bacteroidia	Bacteroidales	Tannerellaceae	Tannerella	Gx481_bin112	2938884	93.08	5.64	3.15737e+06	56.1	0.394555	Glyptotermes sp.	Gx481	GCA_031266995.1	SAMN21241459	o__Bacteroidales (UID2621)	this study
Bacteria	Bacteroidota	Bacteroidia	Bacteroidales	Tannerellaceae	Tannerella	Gx481_bin75	4876742	88.38	3.76	5.51792e+06	48	0.619772	Glyptotermes sp.	Gx481	GCA_031265585.1	SAMN21241524	o__Bacteroidales (UID2621)	this study
Bacteria	Bacteroidota	Bacteroidia	Bacteroidales	Tannerellaceae	Tannerella	Hm464_bin136	1590878	62.28	0.77	2.5544e+06	54.5	0.0454473	Hodotermes mossambicus	Hm464	GCA_031262895.1	SAMN21241639	o__Bacteroidales (UID2621)	this study
Bacteria	Bacteroidota	Bacteroidia	Bacteroidales	Tannerellaceae	Tannerella	Hs463_bin21	2646928	74.91	1.54	3.53348e+06	46.2	0.0478676	Hodotermopsis sjoestedti	Hs463	GCA_031261145.1	SAMN21241718	k__Bacteria (UID203)	this study
Bacteria	Bacteroidota	Bacteroidia	Bacteroidales	Tannerellaceae	Tannerella	Hs463_bin25	1742196	67.17	6.09	2.59371e+06	41.6	0.0510218	Hodotermopsis sjoestedti	Hs463	GCA_031261095.1	SAMN21241721	o__Bacteroidales (UID2621)	this study
Bacteria	Bacteroidota	Bacteroidia	Bacteroidales	Tannerellaceae	Tannerella	Im510_bin41	2911210	92.76	0.96	3.13843e+06	53	0.129302	Incisitermes marginipennis	Im510	GCA_031276675.1	SAMN21241787	o__Bacteroidales (UID2621)	this study
Bacteria	Bacteroidota	Bacteroidia	Bacteroidales	Tannerellaceae	Tannerella	Im510_bin93	2794297	89.23	0.9	3.13157e+06	51.9	0.405718	Incisitermes marginipennis	Im510	GCA_031276175.1	SAMN21241814	o__Bacteroidales (UID2621)	this study
Bacteria	Bacteroidota	Bacteroidia	Bacteroidales	Tannerellaceae	Tannerella	Iy174_bin48	2646922	82.81	3.65	3.19638e+06	54.2	0.0697677	Incisitermes snyderi	Iy174	GCA_031275525.1	SAMN21241840	o__Bacteroidales (UID2621)	this study
Bacteria	Bacteroidota	Bacteroidia	Bacteroidales	Tannerellaceae	Tannerella	Md513_bin98	3067761	93.77	1.67	3.27158e+06	47.8	0.170773	Mastotermes darwinensis	Md513	GCA_031271805.1	SAMN21242005	o__Bacteroidales (UID2621)	this study
Bacteria	Bacteroidota	Bacteroidia	Bacteroidales	Tannerellaceae	Tannerella	Md513_bin70	2132369	81.03	0.77	2.63158e+06	47	0.257229	Mastotermes darwinensis	Md513	GCA_031272155.1	SAMN21241990	o__Bacteroidales (UID2621)	this study
Bacteria	Bacteroidota	Bacteroidia	Bacteroidales	Tannerellaceae	Tannerella	Md513_bin134	2182293	73.83	0.19	2.95584e+06	46.9	0.707513	Mastotermes darwinensis	Md513	GCA_031272655.1	SAMN21241965	o__Bacteroidales (UID2621)	this study
Bacteria	Bacteroidota	Bacteroidia	Bacteroidales	Tannerellaceae	Tannerella	Md513_bin25	2751508	91.79	2.31	2.99761e+06	49.4	1.13556	Mastotermes darwinensis	Md513	GCA_031272455.1	SAMN21241974	k__Bacteria (UID203)	this study
Bacteria	Bacteroidota	Bacteroidia	Bacteroidales	Tannerellaceae	Tannerella	Nc350_bin100	2150206	72.19	1.87	2.97854e+06	53.4	0.0695751	Neotermes castaneus	Nc350	GCA_031271245.1	SAMN21242036	k__Bacteria (UID203)	this study
Bacteria	Bacteroidota	Bacteroidia	Bacteroidales	Tannerellaceae	Tannerella	Nc350_bin6	2829350	81.63	3.21	3.46607e+06	47.2	0.119474	Neotermes castaneus	Nc350	GCA_031269635.1	SAMN21242110	k__Bacteria (UID203)	this study
Bacteria	Bacteroidota	Bacteroidia	Bacteroidales	Tannerellaceae	Tannerella	Nc350_bin189	3026765	91.35	3.65	3.31337e+06	51.1	0.247533	Neotermes castaneus	Nc350	GCA_031270465.1	SAMN21242075	o__Bacteroidales (UID2621)	this study
Bacteria	Bacteroidota	Bacteroidia	Bacteroidales	Tannerellaceae	Tannerella	Ncb351_bin71	4046640	87.75	6.13	4.61156e+06	44.9	0.0699688	Neotermes cubanus	Ncb351	GCA_031283785.1	SAMN21242166	k__Bacteria (UID203)	this study
Bacteria	Bacteroidota	Bacteroidia	Bacteroidales	Tannerellaceae	Tannerella	Ncb351_bin64	3121864	85.19	1.09	3.66459e+06	51	0.089036	Neotermes cubanus	Ncb351	GCA_031283915.1	SAMN21242162	o__Bacteroidales (UID2621)	this study
Bacteria	Bacteroidota	Bacteroidia	Bacteroidales	Tannerellaceae	Tannerella	Nm470_bin147	2562533	85.78	2.5	2.98733e+06	47.4	0.232985	Neotermes meruensis	Nm470	GCA_031282485.1	SAMN21242232	o__Bacteroidales (UID2621)	this study
Bacteria	Bacteroidota	Bacteroidia	Bacteroidales	Tannerellaceae	Tannerella	TD116_bin54	5577430	93.11	8.33	5.99015e+06	40.9	0.24833	Odontotermes sp.	TD116	GCA_031285685.1	SAMN21242702	o__Bacteroidales (UID2621)	this study
Bacteria	Bacteroidota	Bacteroidia	Bacteroidales	Tannerellaceae	Tannerella	TD116_bin63	5015380	88.08	1.92	5.69412e+06	38.7	0.850186	Odontotermes sp.	TD116	GCA_031285565.1	SAMN21242708	o__Bacteroidales (UID2621)	this study
Bacteria	Bacteroidota	Bacteroidia	Bacteroidales	Tannerellaceae	Tannerella	Po218_bin115	1613744	58.26	0.38	2.7699e+06	48.1	0.0661639	Porotermes adamsoni	Po218	GCA_031290635.1	SAMN21242480	o__Bacteroidales (UID2621)	this study
Bacteria	Bacteroidota	Bacteroidia	Bacteroidales	Tannerellaceae	Tannerella	Po218_bin7	1542933	55.76	2.24	2.7671e+06	40.3	0.0815919	Porotermes adamsoni	Po218	GCA_031289795.1	SAMN21242521	o__Bacteroidales (UID2621)	this study
Bacteria	Bacteroidota	Bacteroidia	Bacteroidales	Tannerellaceae	Tannerella	Pq454_bin11	2216425	83.31	1.63	2.66045e+06	47.9	0.0985372	Porotermes quadricollis	Pq454	GCA_031289515.1	SAMN21242535	o__Bacteroidales (UID2621)	this study
Bacteria	Bacteroidota	Bacteroidia	Bacteroidales	Tannerellaceae	Tannerella	Pq454_bin76	1849370	51.72	0	3.57573e+06	54.8	0.101208	Porotermes quadricollis	Pq454	GCA_031288935.1	SAMN21242565	o__Bacteroidales (UID2621)	this study
Bacteria	Bacteroidota	Bacteroidia	Bacteroidales	Tannerellaceae	Tannerella	Pq454_bin32	2942056	80.17	7.52	3.66977e+06	47.9	0.14846	Porotermes quadricollis	Pq454	GCA_031289355.1	SAMN21242544	o__Bacteroidales (UID2621)	this study
Bacteria	Bacteroidota	Bacteroidia	Bacteroidales	Tannerellaceae	Tannerella	Pq454_bin22	1680302	57.65	0	2.91466e+06	48.8	0.196763	Porotermes quadricollis	Pq454	GCA_031289445.1	SAMN21242539	o__Bacteroidales (UID2621)	this study
Bacteria	Bacteroidota	Bacteroidia	Bacteroidales	Tannerellaceae	Tannerella	Pq454_bin40	3009853	86.67	1.92	3.47277e+06	48.6	0.27907	Porotermes quadricollis	Pq454	GCA_031289275.1	SAMN21242549	o__Bacteroidales (UID2621)	this study
Bacteria	Bacteroidota	Bacteroidia	Bacteroidales	Tannerellaceae	Tannerella	Pcl387_bin3	2349098	69.42	2.47	3.38389e+06	42.3	0.157274	Procryptotermes leewardensis	Pcl387	GCA_031278765.1	SAMN21242395	o__Bacteroidales (UID2621)	this study
Bacteria	Bacteroidota	Bacteroidia	Bacteroidales	Tannerellaceae	Tannerella	Pmx449_bin15	3432025	92	1.92	3.73046e+06	44.6	0.18633	Promirotermes sp.	Pmx449	GCA_031277335.1	SAMN21242462	o__Bacteroidales (UID2621)	this study
Bacteria	Bacteroidota	Bacteroidia	Bacteroidales	Tannerellaceae	Tannerella	Pmx449_bin3	4895148	91.06	5.06	5.37574e+06	44.2	0.205944	Promirotermes sp.	Pmx449	GCA_031277235.1	SAMN21242469	o__Bacteroidales (UID2621)	this study
Bacteria	Bacteroidota	Bacteroidia	Bacteroidales	Tannerellaceae	Tannerella	Pc512_bin81	1867624	58.78	6.9	3.17731e+06	50.3	0.0424445	Prorhinotermes canalifrons	Pc512	GCA_031279955.1	SAMN21242335	o__Bacteroidales (UID2621)	this study
Bacteria	Bacteroidota	Bacteroidia	Bacteroidales	Tannerellaceae	Tannerella	Pc512_bin86	2785059	79.14	1.96	3.51915e+06	45.7	0.0490005	Prorhinotermes canalifrons	Pc512	GCA_031279875.1	SAMN21242338	k__Bacteria (UID203)	this study
					Tannerella					3.59504e+06	48.0957
				Tannerellaceae						3.48077e+06	48.3227
Bacteria	Bacteroidota	Bacteroidia	Bacteroidales	UBA1715	WQTX01	Hm464_bin65	1578878	70.97	0.54	2.22471e+06	39.3	0.994857	Hodotermes mossambicus	Hm464	GCA_031262005.1	SAMN21241683	p__Bacteroidetes (UID2605)	this study
Bacteria	Bacteroidota	Bacteroidia	Bacteroidales	UBA1715	WQTX01	Mx356_bin15	1550054	55.8	1.09	2.77787e+06	37.6	0.0899036	Macrotermes cf. amplus	Mx356	GCA_031271745.1	SAMN21242010	p__Bacteroidetes (UID2605)	this study
Bacteria	Bacteroidota	Bacteroidia	Bacteroidales	UBA1715	WQTX01	Cu122P3_bin3	3178688	94.09	7.72	3.37835e+06	39	0.253398	Nitiditermes sp. A	Cu122P3	GCA_009786075.1	SAMN12581682	p__Bacteroidetes (UID2605)	Hervé et al. 2020
Bacteria	Bacteroidota	Bacteroidia	Bacteroidales	UBA1715	WQTX01	TD114a_bin13	2506845	98.92	0	2.53421e+06	42.3	0.674134	Trinervitermes sp.	TD114a	GCA_031286165.1	SAMN21242678	p__Bacteroidetes (UID2605)	this study
					WQTX01					2.72879e+06	39.55
				UBA1715						2.72879e+06	39.55
Bacteria	Bacteroidota	Bacteroidia	Bacteroidales	UBA4181		Cc175_bin60	3114598	89.84	4.4	3.46683e+06	48.2	0.160269	Cryptotermes cavifrons	Cc175	GCA_031259205.1	SAMN21241089	p__Bacteroidetes (UID2605)	this study
Bacteria	Bacteroidota	Bacteroidia	Bacteroidales	UBA4181		Gx481_bin90	4606107	85.11	1.9	5.41195e+06	49.5	0.219704	Glyptotermes sp.	Gx481	GCA_031265445.1	SAMN21241529	k__Bacteria (UID2569)	this study
Bacteria	Bacteroidota	Bacteroidia	Bacteroidales	UBA4181		Gx485_bin136	2861623	65.73	0.56	4.3536e+06	48.1	0.385589	Glyptotermes sp.	Gx485	GCA_031264715.1	SAMN21241554	p__Bacteroidetes (UID2605)	this study
Bacteria	Bacteroidota	Bacteroidia	Bacteroidales	UBA4181		Hs463_bin57	1797532	63.12	0.71	2.8478e+06	46.8	0.0462846	Hodotermopsis sjoestedti	Hs463	GCA_031260845.1	SAMN21241738	p__Bacteroidetes (UID2605)	this study
Bacteria	Bacteroidota	Bacteroidia	Bacteroidales	UBA4181		Iy174_bin64	5537492	97.62	5.63	5.6725e+06	40.5	0.0722208	Incisitermes snyderi	Iy174	GCA_031275285.1	SAMN21241849	p__Bacteroidetes (UID2605)	this study
Bacteria	Bacteroidota	Bacteroidia	Bacteroidales	UBA4181		Kf353_bin88	3388570	87.62	3.33	3.86735e+06	50.6	0.0820731	Kalotermes flavicollis	Kf353	GCA_031273395.1	SAMN21241926	p__Bacteroidetes (UID2605)	this study
Bacteria	Bacteroidota	Bacteroidia	Bacteroidales	UBA4181		Nc350_bin140	2395301	83.97	0.57	2.85257e+06	48.5	0.122233	Neotermes castaneus	Nc350	GCA_031270985.1	SAMN21242051	p__Bacteroidetes (UID2605)	this study
Bacteria	Bacteroidota	Bacteroidia	Bacteroidales	UBA4181		Nc350_bin110	2929108	84.83	4.94	3.45292e+06	49.5	0.191571	Neotermes castaneus	Nc350	GCA_031271175.1	SAMN21242038	p__Bacteroidetes (UID2605)	this study
Bacteria	Bacteroidota	Bacteroidia	Bacteroidales	UBA4181		Rs511_bin43	2847433	92.89	0.95	3.06538e+06	46	0.0715737	Reticulitermes flavipes	Rs511	GCA_031287245.1	SAMN21242635	p__Bacteroidetes (UID2605)	this study
Bacteria	Bacteroidota	Bacteroidia	Bacteroidales	UBA4181		Zx50_bin10	1502557	60.91	4.68	2.46685e+06	46.9	0.0352133	Zootermopsis nevadensis	Zx50	GCA_031285065.1	SAMN21242733	p__Bacteroidetes (UID2605)	this study
				UBA4181						3.74577e+06	47.46
Bacteria	Bacteroidota	Bacteroidia	Bacteroidales	UBA932		Ct408_bin168	1328347	56.3	0.95	2.35941e+06	39.1	0.0257419	Calcaritermes temnocephalus	Ct408	GCA_031255575.1	SAMN21241259	p__Bacteroidetes (UID2605)	this study
Bacteria	Bacteroidota	Bacteroidia	Bacteroidales	UBA932		Ct408_bin171	2267692	79.47	7.3	2.85352e+06	43.5	0.0513341	Calcaritermes temnocephalus	Ct408	GCA_031255555.1	SAMN21241260	p__Bacteroidetes (UID2605)	this study
Bacteria	Bacteroidota	Bacteroidia	Bacteroidales	UBA932		Ct408_bin144	1825512	88.33	1.11	2.0667e+06	36.2	0.0650621	Calcaritermes temnocephalus	Ct408	GCA_031255755.1	SAMN21241250	p__Bacteroidetes (UID2605)	this study
Bacteria	Bacteroidota	Bacteroidia	Bacteroidales	UBA932		Ct408_bin59	2431766	89.52	0	2.71645e+06	53.8	0.172614	Calcaritermes temnocephalus	Ct408	GCA_031255195.1	SAMN21241278	p__Bacteroidetes (UID2605)	this study
Bacteria	Bacteroidota	Bacteroidia	Bacteroidales	UBA932		Cf509_bin1	3018863	95.16	0.02	3.17241e+06	40.9	0.0327465	Coptotermes formosanus	Cf509	GCA_031257315.1	SAMN21241171	k__Bacteria (UID203)	this study
Bacteria	Bacteroidota	Bacteroidia	Bacteroidales	UBA932		Cc175_bin23	1918946	84.84	1.19	2.26184e+06	51.5	0.0866863	Cryptotermes cavifrons	Cc175	GCA_031259805.1	SAMN21241068	k__Bacteria (UID203)	this study
Bacteria	Bacteroidota	Bacteroidia	Bacteroidales	UBA932		Cc175_bin61	1698488	72.66	0.95	2.33758e+06	47.7	0.12242	Cryptotermes cavifrons	Cc175	GCA_031259225.1	SAMN21241090	p__Bacteroidetes (UID2605)	this study
Bacteria	Bacteroidota	Bacteroidia	Bacteroidales	UBA932		Cc175_bin32	1122784	61.05	0.71	1.83912e+06	47.1	0.149426	Cryptotermes cavifrons	Cc175	GCA_031259645.1	SAMN21241073	p__Bacteroidetes (UID2605)	this study
Bacteria	Bacteroidota	Bacteroidia	Bacteroidales	UBA932		Cc175_bin18	1719827	74.05	0.95	2.32252e+06	36.6	0.157634	Cryptotermes cavifrons	Cc175	GCA_031259935.1	SAMN21241066	p__Bacteroidetes (UID2605)	this study
Bacteria	Bacteroidota	Bacteroidia	Bacteroidales	UBA932		Cc175_bin70	2330675	84.74	7.87	2.75038e+06	51.1	0.163119	Cryptotermes cavifrons	Cc175	GCA_031259065.1	SAMN21241094	p__Bacteroidetes (UID2605)	this study
Bacteria	Bacteroidota	Bacteroidia	Bacteroidales	UBA932		Cc175_bin36	2368127	83.43	4.29	2.83846e+06	42.4	0.346642	Cryptotermes cavifrons	Cc175	GCA_031259655.1	SAMN21241076	p__Bacteroidetes (UID2605)	this study
Bacteria	Bacteroidota	Bacteroidia	Bacteroidales	UBA932		Cc175_bin83	1876549	68.34	2.86	2.7459e+06	54.5	0.391023	Cryptotermes cavifrons	Cc175	GCA_031258915.1	SAMN21241100	k__Bacteria (UID2570)	this study
Bacteria	Bacteroidota	Bacteroidia	Bacteroidales	UBA932		Cd354_bin121	1837779	70.95	1.83	2.59025e+06	54.5	0.121968	Cryptotermes dudleyi	Cd354	GCA_031258415.1	SAMN21241119	p__Bacteroidetes (UID2605)	this study
Bacteria	Bacteroidota	Bacteroidia	Bacteroidales	UBA932		Cd354_bin17	2848319	98.57	0.95	2.88964e+06	40.2	0.187657	Cryptotermes dudleyi	Cd354	GCA_031258195.1	SAMN21241128	p__Bacteroidetes (UID2605)	this study
Bacteria	Bacteroidota	Bacteroidia	Bacteroidales	UBA932		Cd354_bin100	1649408	65.4	2.06	2.52203e+06	47.2	0.274988	Cryptotermes dudleyi	Cd354	GCA_031258755.1	SAMN21241107	p__Bacteroidetes (UID2605)	this study
Bacteria	Bacteroidota	Bacteroidia	Bacteroidales	UBA932		Cd354_bin9	1586482	73.57	1.43	2.15643e+06	47.7	0.637609	Cryptotermes dudleyi	Cd354	GCA_031257455.1	SAMN21241165	p__Bacteroidetes (UID2605)	this study
Bacteria	Bacteroidota	Bacteroidia	Bacteroidales	UBA932		Cd354_bin66	2924945	83.81	0	3.48997e+06	54.8	0.930312	Cryptotermes dudleyi	Cd354	GCA_031257655.1	SAMN21241154	k__Bacteria (UID2570)	this study
Bacteria	Bacteroidota	Bacteroidia	Bacteroidales	UBA932		Gsp477_bin34	934079	54.08	0	1.72722e+06	52.2	0.0539993	Glyptotermes sp.	Gsp477	GCA_031267855.1	SAMN21241416	p__Bacteroidetes (UID2605)	this study
Bacteria	Bacteroidota	Bacteroidia	Bacteroidales	UBA932		Gsp477_bin192	2071763	66.57	0.57	3.11216e+06	51.5	0.0707415	Glyptotermes sp.	Gsp477	GCA_031268055.1	SAMN21241407	p__Bacteroidetes (UID2605)	this study
Bacteria	Bacteroidota	Bacteroidia	Bacteroidales	UBA932		Gx485_bin125	1867805	58.62	1.59	3.18629e+06	43.2	0.0998379	Glyptotermes sp.	Gx485	GCA_031264875.1	SAMN21241549	p__Bacteroidetes (UID2605)	this study
Bacteria	Bacteroidota	Bacteroidia	Bacteroidales	UBA932		Gx485_bin37	3197787	93.02	0.95	3.43774e+06	38.4	0.115884	Glyptotermes sp.	Gx485	GCA_031263585.1	SAMN21241604	p__Bacteroidetes (UID2605)	this study
Bacteria	Bacteroidota	Bacteroidia	Bacteroidales	UBA932		Gx481_bin101	3492161	79.55	1.67	4.38989e+06	44.6	0.198927	Glyptotermes sp.	Gx481	GCA_031267155.1	SAMN21241452	p__Bacteroidetes (UID2605)	this study
Bacteria	Bacteroidota	Bacteroidia	Bacteroidales	UBA932		Gx485_bin89	2908064	87.62	0	3.31895e+06	50.8	0.204218	Glyptotermes sp.	Gx485	GCA_031263185.1	SAMN21241624	p__Bacteroidetes (UID2605)	this study
Bacteria	Bacteroidota	Bacteroidia	Bacteroidales	UBA932		Gx485_bin141	1575764	59.39	0.48	2.65325e+06	45	0.372991	Glyptotermes sp.	Gx485	GCA_031264645.1	SAMN21241556	p__Bacteroidetes (UID2605)	this study
Bacteria	Bacteroidota	Bacteroidia	Bacteroidales	UBA932		Gx485_bin110	2838334	95	2.38	2987720	38.7	0.436717	Glyptotermes sp.	Gx485	GCA_031265155.1	SAMN21241540	p__Bacteroidetes (UID2605)	this study
Bacteria	Bacteroidota	Bacteroidia	Bacteroidales	UBA932		Gx481_bin100	2609490	88.57	2.14	2.94625e+06	38.3	0.984818	Glyptotermes sp.	Gx481	GCA_031267135.1	SAMN21241451	p__Bacteroidetes (UID2605)	this study
Bacteria	Bacteroidota	Bacteroidia	Bacteroidales	UBA932		Gx481_bin33	2497303	90.71	0.95	2.75306e+06	46	0.17249	Glyptotermes sp.	Gx481	GCA_031266015.1	SAMN21241507	k__Bacteria (UID2570)	this study
Bacteria	Bacteroidota	Bacteroidia	Bacteroidales	UBA932		Gx481_bin120	2851203	70	0	4.07315e+06	52.4	0.298966	Glyptotermes sp.	Gx481	GCA_031266935.1	SAMN21241463	k__Bacteria (UID2570)	this study
Bacteria	Bacteroidota	Bacteroidia	Bacteroidales	UBA932		Im510_bin108	2692465	83.32	0.25	3.23148e+06	53.5	0.251766	Incisitermes marginipennis	Im510	GCA_031290835.1	SAMN21241760	p__Bacteroidetes (UID2605)	this study
Bacteria	Bacteroidota	Bacteroidia	Bacteroidales	UBA932		Im510_bin87	2617069	95.48	0	2.74096e+06	36.9	0.364068	Incisitermes marginipennis	Im510	GCA_031276235.1	SAMN21241810	p__Bacteroidetes (UID2605)	this study
Bacteria	Bacteroidota	Bacteroidia	Bacteroidales	UBA932		Im510_bin102	1641168	68.22	1.43	2.4057e+06	50.5	0.74874	Incisitermes marginipennis	Im510	GCA_031290935.1	SAMN21241757	p__Bacteroidetes (UID2605)	this study
Bacteria	Bacteroidota	Bacteroidia	Bacteroidales	UBA932		Iy174_bin36	2461103	87.62	0.24	2.80884e+06	36.3	0.151343	Incisitermes snyderi	Iy174	GCA_031275825.1	SAMN21241832	p__Bacteroidetes (UID2605)	this study
Bacteria	Bacteroidota	Bacteroidia	Bacteroidales	UBA932		Iy174_bin82	2326575	77.46	0.71	3.00358e+06	43.3	0.769282	Incisitermes snyderi	Iy174	GCA_031275145.1	SAMN21241855	p__Bacteroidetes (UID2605)	this study
Bacteria	Bacteroidota	Bacteroidia	Bacteroidales	UBA932		Kf353_bin101	2456393	90.48	0.41	2.71485e+06	36.3	0.113722	Kalotermes flavicollis	Kf353	GCA_031274595.1	SAMN21241874	p__Bacteroidetes (UID2605)	this study
Bacteria	Bacteroidota	Bacteroidia	Bacteroidales	UBA932		Kf353_bin96	1783631	72.3	2.86	2.46699e+06	45.4	0.163412	Kalotermes flavicollis	Kf353	GCA_031273285.1	SAMN21241933	p__Bacteroidetes (UID2605)	this study
Bacteria	Bacteroidota	Bacteroidia	Bacteroidales	UBA932		Kf353_bin76	3552388	84.81	4.76	4.18864e+06	40.5	0.262033	Kalotermes flavicollis	Kf353	GCA_031273485.1	SAMN21241921	p__Bacteroidetes (UID2605)	this study
Bacteria	Bacteroidota	Bacteroidia	Bacteroidales	UBA932		Nc350_bin165	2014064	86.9	0	2.31768e+06	53.3	0.182789	Neotermes castaneus	Nc350	GCA_031270845.1	SAMN21242065	p__Bacteroidetes (UID2605)	this study
Bacteria	Bacteroidota	Bacteroidia	Bacteroidales	UBA932		Nc350_bin213	3285827	89.25	8.55	3.6816e+06	39.4	0.201275	Neotermes castaneus	Nc350	GCA_031297505.1	SAMN21242088	p__Bacteroidetes (UID2605)	this study
Bacteria	Bacteroidota	Bacteroidia	Bacteroidales	UBA932		Nc350_bin61	2945087	93.81	2.78	3.13942e+06	36.4	0.38531	Neotermes castaneus	Nc350	GCA_031269545.1	SAMN21242111	p__Bacteroidetes (UID2605)	this study
Bacteria	Bacteroidota	Bacteroidia	Bacteroidales	UBA932		Nc350_bin194	2910767	86.29	1.21	3.37324e+06	42.9	0.454184	Neotermes castaneus	Nc350	GCA_031270335.1	SAMN21242081	p__Bacteroidetes (UID2605)	this study
Bacteria	Bacteroidota	Bacteroidia	Bacteroidales	UBA932		Ncb351_bin44	1144333	63.65	4.05	1.79785e+06	48.5	0.10665	Neotermes cubanus	Ncb351	GCA_031284095.1	SAMN21242149	p__Bacteroidetes (UID2605)	this study
Bacteria	Bacteroidota	Bacteroidia	Bacteroidales	UBA932		Ncb351_bin5	2494005	81.9	0.24	3.04518e+06	52.5	1.01591	Neotermes cubanus	Ncb351	GCA_031284065.1	SAMN21242153	k__Bacteria (UID2570)	this study
Bacteria	Bacteroidota	Bacteroidia	Bacteroidales	UBA932		Nm470_bin20	3322549	89.68	8.17	3.70489e+06	35.9	0.102387	Neotermes meruensis	Nm470	GCA_031282345.1	SAMN21242239	p__Bacteroidetes (UID2605)	this study
Bacteria	Bacteroidota	Bacteroidia	Bacteroidales	UBA932		TD116_bin53	1478999	68.95	1.43	2.14503e+06	49.8	0.2797	Odontotermes sp.	TD116	GCA_031285695.1	SAMN21242701	k__Bacteria (UID2570)	this study
Bacteria	Bacteroidota	Bacteroidia	Bacteroidales	UBA932		Po218_bin103	1279843	56.9	0	2.24928e+06	59.9	0.0415861	Porotermes adamsoni	Po218	GCA_031290755.1	SAMN21242474	p__Bacteroidetes (UID2605)	this study
Bacteria	Bacteroidota	Bacteroidia	Bacteroidales	UBA932		Po218_bin5	1388214	53.51	0.48	2.59431e+06	57	0.0707485	Porotermes adamsoni	Po218	GCA_031289995.1	SAMN21242510	p__Bacteroidetes (UID2605)	this study
Bacteria	Bacteroidota	Bacteroidia	Bacteroidales	UBA932		Po218_bin62	2247075	79.76	2.86	2.8173e+06	35.3	0.10423	Porotermes adamsoni	Po218	GCA_031289895.1	SAMN21242517	p__Bacteroidetes (UID2605)	this study
Bacteria	Bacteroidota	Bacteroidia	Bacteroidales	UBA932		Pq454_bin31	2056287	79.07	0.48	2.60059e+06	35.5	0.095155	Porotermes quadricollis	Pq454	GCA_031289385.1	SAMN21242543	p__Bacteroidetes (UID2605)	this study
Bacteria	Bacteroidota	Bacteroidia	Bacteroidales	UBA932		Pq454_bin27	2063692	90.95	0.16	2.26904e+06	46.6	0.177638	Porotermes quadricollis	Pq454	GCA_031289415.1	SAMN21242541	p__Bacteroidetes (UID2605)	this study
Bacteria	Bacteroidota	Bacteroidia	Bacteroidales	UBA932		Pq454_bin29	2714032	52.51	6.9	5.1686e+06	40.3	0.255002	Porotermes quadricollis	Pq454	GCA_031289375.1	SAMN21242542	p__Bacteroidetes (UID2605)	this study
Bacteria	Bacteroidota	Bacteroidia	Bacteroidales	UBA932		Pcl387_bin97	2151196	91.75	0.95	2.34463e+06	36	0.0791753	Procryptotermes leewardensis	Pcl387	GCA_031277925.1	SAMN21242433	p__Bacteroidetes (UID2605)	this study
Bacteria	Bacteroidota	Bacteroidia	Bacteroidales	UBA932		Pcl387_bin112	2163958	88.33	0.48	2.44986e+06	48.1	0.09582	Procryptotermes leewardensis	Pcl387	GCA_031279475.1	SAMN21242357	p__Bacteroidetes (UID2605)	this study
Bacteria	Bacteroidota	Bacteroidia	Bacteroidales	UBA932		Pcl387_bin80	2053368	75.33	3.6	2.72583e+06	40.7	0.133448	Procryptotermes leewardensis	Pcl387	GCA_031278135.1	SAMN21242422	p__Bacteroidetes (UID2605)	this study
Bacteria	Bacteroidota	Bacteroidia	Bacteroidales	UBA932		Pcl387_bin40	1754519	89.05	1.43	1.97026e+06	48	0.182615	Procryptotermes leewardensis	Pcl387	GCA_031278495.1	SAMN21242404	p__Bacteroidetes (UID2605)	this study
Bacteria	Bacteroidota	Bacteroidia	Bacteroidales	UBA932		Pcl387_bin39	2077916	85.87	1.9	2.41984e+06	50.2	0.215707	Procryptotermes leewardensis	Pcl387	GCA_031278545.1	SAMN21242403	p__Bacteroidetes (UID2605)	this study
Bacteria	Bacteroidota	Bacteroidia	Bacteroidales	UBA932		Pcl387_bin172	2217267	79.02	6.98	2.80596e+06	42.4	0.541961	Procryptotermes leewardensis	Pcl387	GCA_031278915.1	SAMN21242386	p__Bacteroidetes (UID2605)	this study
Bacteria	Bacteroidota	Bacteroidia	Bacteroidales	UBA932		Pc512_bin106	2657402	86.83	1.43	3.06047e+06	44.1	0.0608213	Prorhinotermes canalifrons	Pc512	GCA_031280885.1	SAMN21242297	p__Bacteroidetes (UID2605)	this study
Bacteria	Bacteroidota	Bacteroidia	Bacteroidales	UBA932		Pc512_bin97	2901316	91.75	1.9	3.1622e+06	44	0.0929682	Prorhinotermes canalifrons	Pc512	GCA_031279695.1	SAMN21242346	p__Bacteroidetes (UID2605)	this study
Bacteria	Bacteroidota	Bacteroidia	Bacteroidales	UBA932		Pc512_bin92	2030418	65.67	2.16	3.09185e+06	51.2	0.119263	Prorhinotermes canalifrons	Pc512	GCA_031279735.1	SAMN21242343	p__Bacteroidetes (UID2605)	this study
Bacteria	Bacteroidota	Bacteroidia	Bacteroidales	UBA932		Roe453_bin86	2310729	90.79	0.49	2.54514e+06	49.3	0.0933017	Roisinitermes ebogoensis	Roe453	GCA_031287815.1	SAMN21242618	p__Bacteroidetes (UID2605)	this study
Bacteria	Bacteroidota	Bacteroidia	Bacteroidales	UBA932		Roe453_bin10	1627167	77.38	0.95	2.10283e+06	52.3	0.145614	Roisinitermes ebogoensis	Roe453	GCA_031288865.1	SAMN21242567	p__Bacteroidetes (UID2605)	this study
Bacteria	Bacteroidota	Bacteroidia	Bacteroidales	UBA932		Roe453_bin106	1059505	60.27	1.43	1.75793e+06	47.9	0.437473	Roisinitermes ebogoensis	Roe453	GCA_031288855.1	SAMN21242570	p__Bacteroidetes (UID2605)	this study
Bacteria	Bacteroidota	Bacteroidia	Bacteroidales	UBA932		Roe453_bin105	2488889	80.16	0.24	3.1049e+06	54.7	0.759228	Roisinitermes ebogoensis	Roe453	GCA_031288885.1	SAMN21242569	p__Bacteroidetes (UID2605)	this study
Bacteria	Bacteroidota	Bacteroidia	Bacteroidales	UBA932	UBA932	Cus372_bin5	1928054	81.5	2.93	2.36571e+06	41.2	0.456676	Polyspathotermes sulcifrons	Cus372	GCA_031254635.1	SAMN21241306	p__Bacteroidetes (UID2605)	this study
Bacteria	Bacteroidota	Bacteroidia	Bacteroidales	UBA932	UBA932	Th196P3_bin81	2052059	77.62	1.43	2.64372e+06	42.9	0.132168	Termes hospes	Th196P3	GCA_009777095.1	SAMN12582166	p__Bacteroidetes (UID2605)	Hervé et al. 2020
Bacteria	Bacteroidota	Bacteroidia	Bacteroidales	UBA932	UBA932	Th196P4_bin26	1431855	66.22	1.11	2.16227e+06	43.7	0.0874927	Termes hospes	Th196P4	GCA_009776795.1	SAMN12582182	k__Bacteria (UID2569)	Hervé et al. 2020
					UBA932					2.39057e+06	42.6
Bacteria	Bacteroidota	Bacteroidia	Bacteroidales	UBA932	WRBG01	Emb289P3_bin89	1807479	78.48	1.59	2.30311e+06	46.8	0.0481	Embiratermes neotenicus	Emb289P3	GCA_009781275.1	SAMN12581799	p__Bacteroidetes (UID2605)	Hervé et al. 2020
Bacteria	Bacteroidota	Bacteroidia	Bacteroidales	UBA932	WRBG01	Lab288P1_bin72	1867730	85.14	0.48	2.19372e+06	47.5	0.0286203	Labiotermes labralis	Lab288P1	GCA_009784635.1	SAMN12581873	p__Bacteroidetes (UID2605)	Hervé et al. 2020
Bacteria	Bacteroidota	Bacteroidia	Bacteroidales	UBA932	WRBG01	Lab288P3_bin34	1524315	71.28	2.46	2.13849e+06	47.9	0.0241086	Labiotermes labralis	Lab288P3	GCA_009779615.1	SAMN12581942	p__Bacteroidetes (UID2605)	Hervé et al. 2020
Bacteria	Bacteroidota	Bacteroidia	Bacteroidales	UBA932	WRBG01	Nt197P4_bin17	1446769	69.87	1.43	2.07066e+06	46.9	0.217531	Neocapritermes taracua	Nt197P4	GCA_009778375.1	SAMN12582097	p__Bacteroidetes (UID2605)	Hervé et al. 2020
Bacteria	Bacteroidota	Bacteroidia	Bacteroidales	UBA932	WRBG01	Pal332_bin18	2193533	88.24	0.24	2.48587e+06	43.6	0.194849	Palmitermes impostor	Pal332	GCA_031281125.1	SAMN21242288	k__Bacteria (UID203)	this study
					WRBG01					2.23837e+06	46.54
				UBA932						2.74463e+06	45.5676
Bacteria	Bacteroidota	Bacteroidia	Bacteroidales	VadinHA17	LD21	TD116_bin62	2028232	80.08	1.03	2.53276e+06	45.4	0.266678	Odontotermes sp.	TD116	GCA_031285575.1	SAMN21242707	p__Bacteroidetes (UID2605)	this study
					LD21					2.53276e+06	45.4
				VadinHA17						2.53276e+06	45.4
Bacteria	Bacteroidota	Bacteroidia	Bacteroidales	WCHB1-69		Ct408_bin96	1632261	59.25	0.16	2.75487e+06	40.9	0.246917	Calcaritermes temnocephalus	Ct408	GCA_031254735.1	SAMN21241299	k__Bacteria (UID2569)	this study
Bacteria	Bacteroidota	Bacteroidia	Bacteroidales	WCHB1-69		Cd354_bin6	4618188	93.55	1.34	4.9366e+06	35.1	0.415116	Cryptotermes dudleyi	Cd354	GCA_031257735.1	SAMN21241151	k__Bacteria (UID2569)	this study
Bacteria	Bacteroidota	Bacteroidia	Bacteroidales	WCHB1-69		Gx481_bin123	2015216	85.02	1.95	2.37028e+06	42.3	0.0878497	Glyptotermes sp.	Gx481	GCA_031266895.1	SAMN21241464	k__Bacteria (UID2569)	this study
Bacteria	Bacteroidota	Bacteroidia	Bacteroidales	WCHB1-69		Gsp477_bin125	1509879	50.36	2.42	2.99817e+06	38.4	0.0502859	Glyptotermes sp.	Gsp477	GCA_031268745.1	SAMN21241377	k__Bacteria (UID2569)	this study
Bacteria	Bacteroidota	Bacteroidia	Bacteroidales	WCHB1-69		Gx485_bin121	2910024	77.69	4.84	3.74569e+06	37.9	0.212365	Glyptotermes sp.	Gx485	GCA_031264975.1	SAMN21241546	k__Bacteria (UID2569)	this study
Bacteria	Bacteroidota	Bacteroidia	Bacteroidales	WCHB1-69		Kf353_bin79	1596554	69.08	1.34	2.31117e+06	40.7	0.107371	Kalotermes flavicollis	Kf353	GCA_031273515.1	SAMN21241923	k__Bacteria (UID2569)	this study
Bacteria	Bacteroidota	Bacteroidia	Bacteroidales	WCHB1-69		Md513_bin32	2344881	92.74	0	2.52845e+06	36.1	0.95101	Mastotermes darwinensis	Md513	GCA_031272415.1	SAMN21241976	k__Bacteria (UID2569)	this study
Bacteria	Bacteroidota	Bacteroidia	Bacteroidales	WCHB1-69		Pcl387_bin158	4817095	81.13	9.86	5.9375e+06	35	0.141082	Procryptotermes leewardensis	Pcl387	GCA_031279075.1	SAMN21242378	k__Bacteria (UID2569)	this study
Bacteria	Bacteroidota	Bacteroidia	Bacteroidales	WCHB1-69		Th196P4_bin18	2047940	70.69	7.76	2.89707e+06	40.6	0.15457	Termes hospes	Th196P4	GCA_009776835.1	SAMN12582179	k__Bacteria (UID2569)	Hervé et al. 2020
Bacteria	Bacteroidota	Bacteroidia	Bacteroidales	WCHB1-69		Zx50_bin57	939344	54.48	0.54	1.7242e+06	40.6	0.0303702	Zootermopsis nevadensis	Zx50	GCA_031284825.1	SAMN21242749	k__Bacteria (UID2569)	this study
Bacteria	Bacteroidota	Bacteroidia	Bacteroidales	WCHB1-69	JAGVVH01	Gx485_bin187	1379063	59.4	2.67	2.32165e+06	41.4	0.0460029	Glyptotermes sp.	Gx485	GCA_031264195.1	SAMN21241573	k__Bacteria (UID2569)	this study
Bacteria	Bacteroidota	Bacteroidia	Bacteroidales	WCHB1-69	JAGVVH01	Md513_bin82	1881896	89.95	1.61	2.09216e+06	42.6	0.119055	Mastotermes darwinensis	Md513	GCA_031272025.1	SAMN21241997	k__Bacteria (UID2569)	this study
Bacteria	Bacteroidota	Bacteroidia	Bacteroidales	WCHB1-69	JAGVVH01	TD116_bin5	2110251	87.87	1.88	2.40156e+06	44	0.242104	Odontotermes sp.	TD116	GCA_031285725.1	SAMN21242699	k__Bacteria (UID2569)	this study
Bacteria	Bacteroidota	Bacteroidia	Bacteroidales	WCHB1-69	JAGVVH01	Rs511_bin46	2439413	88.24	3.49	2.76452e+06	35.4	0.0592651	Reticulitermes flavipes	Rs511	GCA_031287215.1	SAMN21242637	k__Bacteria (UID2569)	this study
					JAGVVH01					2.39497e+06	40.85
Bacteria	Bacteroidota	Bacteroidia	Bacteroidales	WCHB1-69	WRNX01	Co191P3_bin3	2394328	80.82	4.57	2.96254e+06	38.5	0.11853	Cornitermes sp.	Co191P3	GCA_009787675.1	SAMN12581653	k__Bacteria (UID2569)	Hervé et al. 2020
Bacteria	Bacteroidota	Bacteroidia	Bacteroidales	WCHB1-69	WRNX01	Emb289P3_bin108	2256004	85.59	2.78	2.63583e+06	39.7	0.0961584	Embiratermes neotenicus	Emb289P3	GCA_009787485.1	SAMN12581752	k__Bacteria (UID2569)	Hervé et al. 2020
Bacteria	Bacteroidota	Bacteroidia	Bacteroidales	WCHB1-69	WRNX01	Fux382_bin47	2236814	89.95	1.61	2.48673e+06	37.4	0.512446	Furculitermes sp.	Fux382	GCA_031253655.1	SAMN21241355	k__Bacteria (UID203)	this study
Bacteria	Bacteroidota	Bacteroidia	Bacteroidales	WCHB1-69	WRNX01	Nc150P3_bin3	2274277	92.37	4.68	2.46214e+06	38.2	0.200394	Nasutitermes corniger	Nc150P3	GCA_009787215.1	SAMN12582008	k__Bacteria (UID2569)	Hervé et al. 2020
Bacteria	Bacteroidota	Bacteroidia	Bacteroidales	WCHB1-69	WRNX01	Nc150P4_bin20	1889868	90.73	1.45	2.08296e+06	38.4	0.562566	Nasutitermes corniger	Nc150P4	GCA_009787115.1	SAMN12582013	k__Bacteria (UID2569)	Hervé et al. 2020
Bacteria	Bacteroidota	Bacteroidia	Bacteroidales	WCHB1-69	WRNX01	Cu122P1_bin21	2843549	93.87	0.81	3.02924e+06	37.9	0.190454	Nitiditermes sp. A	Cu122P1	GCA_009786185.1	SAMN12581677	k__Bacteria (UID2569)	Hervé et al. 2020
Bacteria	Bacteroidota	Bacteroidia	Bacteroidales	WCHB1-69	WRNX01	Cu122P3_bin1	2599139	92.15	2.42	2.82055e+06	38.1	0.353023	Nitiditermes sp. A	Cu122P3	GCA_009786115.1	SAMN12581680	k__Bacteria (UID203)	Hervé et al. 2020
Bacteria	Bacteroidota	Bacteroidia	Bacteroidales	WCHB1-69	WRNX01	Spi319_bin22	3156700	94.68	7.76	3.33407e+06	36.6	0.303286	Spinitermes trispinosus	Spi319	GCA_031286285.1	SAMN21242671	k__Bacteria (UID2569)	this study
Bacteria	Bacteroidota	Bacteroidia	Bacteroidales	WCHB1-69	WRNX01	Th196P4_bin9	1085314	53.64	0.11	2.02333e+06	36.3	0.0945407	Termes hospes	Th196P4	GCA_009776395.1	SAMN12582202	k__Bacteria (UID2569)	Hervé et al. 2020
					WRNX01					2.6486e+06	37.9
				WCHB1-69						2.8531e+06	38.787
Bacteria	Bacteroidota	Bacteroidia	Bacteroidales	WRGA01	WRGA01	Mp193P4_bin6	2794319	94.34	0.39	2.96197e+06	41.2	1.04732	Microcerotermes parvus	Mp193P4	GCA_009787405.1	SAMN12581997	o__Bacteroidales (UID2617)	Hervé et al. 2020
Bacteria	Bacteroidota	Bacteroidia	Bacteroidales	WRGA01	WRGA01	Pc512_bin96	2175311	68.94	1.61	3.15537e+06	43.2	0.0351148	Prorhinotermes canalifrons	Pc512	GCA_031279795.1	SAMN21242345	k__Bacteria (UID2569)	this study
					WRGA01					3.05867e+06	42.2
				WRGA01						3.05867e+06	42.2
Bacteria	Bacteroidota	Bacteroidia	Bacteroidales	WRLA01	WRLA01	Ct408_bin88	2197173	93.01	1.34	2.3623e+06	38.4	0.0642065	Calcaritermes temnocephalus	Ct408	GCA_031254805.1	SAMN21241294	k__Bacteria (UID2569)	this study
Bacteria	Bacteroidota	Bacteroidia	Bacteroidales	WRLA01	WRLA01	Lab288P3_bin82	2051061	71.44	5.48	2.87103e+06	44	0.0716567	Labiotermes labralis	Lab288P3	GCA_009779435.1	SAMN12581952	k__Bacteria (UID2569)	Hervé et al. 2020
Bacteria	Bacteroidota	Bacteroidia	Bacteroidales	WRLA01	WRLA01	Th196P3_bin138	2478569	70.45	0.27	3.5182e+06	45.7	0.106191	Termes hospes	Th196P3	GCA_009777825.1	SAMN12582127	k__Bacteria (UID2569)	Hervé et al. 2020
					WRLA01					2.91717e+06	42.7
				WRLA01						2.91717e+06	42.7
			Bacteroidales							3.03812e+06	45.116
Bacteria	Bacteroidota	Bacteroidia	Chitinophagales	Chitinophagaceae		Ast373_bin16	3028073	68.69	6.59	4.40832e+06	39.4	0.2361	Astalotermes quietus	Ast373	GCA_031260445.1	SAMN21241038	p__Bacteroidetes (UID2591)	this study
				Chitinophagaceae						4.40832e+06	39.4
			Chitinophagales							4.40832e+06	39.4
Bacteria	Bacteroidota	Bacteroidia	Cytophagales	Amoebophilaceae		Pcl387_bin152	542944	54.27	2.2	1.00045e+06	33.2	0.0441507	Procryptotermes leewardensis	Pcl387	GCA_031279055.1	SAMN21242376	k__Bacteria (UID2570)	this study
				Amoebophilaceae						1.00045e+06	33.2
			Cytophagales							1.00045e+06	33.2
Bacteria	Bacteroidota	Bacteroidia	Flavobacteriales	Blattabacteriaceae	Blattabacterium	Md513_bin117	586475	100	0	586475	27.5	0.118337	Mastotermes darwinensis	Md513	GCA_031272855.1	SAMN21241955	k__Bacteria (UID2565)	this study
					Blattabacterium					586475	27.5
				Blattabacteriaceae						586475	27.5
Bacteria	Bacteroidota	Bacteroidia	Flavobacteriales	Crocinitomicaceae	Fluviicola	Ast373_bin2	2942418	100	1.08	2942418	41.8	0.232407	Astalotermes quietus	Ast373	GCA_031260455.1	SAMN21241041	k__Bacteria (UID2569)	this study
					Fluviicola					2942418	41.8
				Crocinitomicaceae						2942418	41.8
Bacteria	Bacteroidota	Bacteroidia	Flavobacteriales	Flavobacteriaceae	Flavobacterium	Fux382_bin37	3445653	78.28	1.35	4.4017e+06	33.5	1.58489	Furculitermes sp.	Fux382	GCA_031253775.1	SAMN21241349	f__Flavobacteriaceae (UID2817)	this study
Bacteria	Bacteroidota	Bacteroidia	Flavobacteriales	Flavobacteriaceae	Flavobacterium	Fux382_bin35	3421428	73.61	5.17	4.64805e+06	32.4	1.62067	Furculitermes sp.	Fux382	GCA_031253805.1	SAMN21241347	f__Flavobacteriaceae (UID2817)	this study
Bacteria	Bacteroidota	Bacteroidia	Flavobacteriales	Flavobacteriaceae	Flavobacterium	Fux382_bin46	1571580	53.36	0	2.94524e+06	36.3	3.39884	Furculitermes sp.	Fux382	GCA_031253695.1	SAMN21241354	f__Flavobacteriaceae (UID2817)	this study
Bacteria	Bacteroidota	Bacteroidia	Flavobacteriales	Flavobacteriaceae	Flavobacterium	Pcu381_bin47	3767017	98.94	0.61	3.80738e+06	32.7	0.744773	Procubitermes undulans	Pcu381	GCA_031277535.1	SAMN21242453	k__Bacteria (UID203)	this study
					Flavobacterium					3.95059e+06	33.725
				Flavobacteriaceae						3.95059e+06	33.725
Bacteria	Bacteroidota	Bacteroidia	Flavobacteriales	Weeksellaceae		Po218_bin61	1999379	93.55	4.3	2.13723e+06	39.5	0.0975623	Porotermes adamsoni	Po218	GCA_031289875.1	SAMN21242516	k__Bacteria (UID2565)	this study
Bacteria	Bacteroidota	Bacteroidia	Flavobacteriales	Weeksellaceae	Apibacter	Im510_bin53	2289323	96.77	0	2.36574e+06	36.7	2.91194	Incisitermes marginipennis	Im510	GCA_031276535.1	SAMN21241794	k__Bacteria (UID2565)	this study
Bacteria	Bacteroidota	Bacteroidia	Flavobacteriales	Weeksellaceae	Apibacter	Kf353_bin93	2144762	81.54	0.54	2.63032e+06	37	0.0502966	Kalotermes flavicollis	Kf353	GCA_031273305.1	SAMN21241931	o__Flavobacteriales (UID2815)	this study
					Apibacter					2.49803e+06	36.85
Bacteria	Bacteroidota	Bacteroidia	Flavobacteriales	Weeksellaceae	Chryseobacterium	Pcu381_bin46	4822611	99.32	0.25	4.85563e+06	39	8.37658	Procubitermes undulans	Pcu381	GCA_031277615.1	SAMN21242452	k__Bacteria (UID2565)	this study
Bacteria	Bacteroidota	Bacteroidia	Flavobacteriales	Weeksellaceae	Chryseobacterium	Sph363_bin39	4878723	100	0.49	4878723	36	8.30748	Sphaerotermes sphaerothorax	Sph363	GCA_031286615.1	SAMN21242658	k__Bacteria (UID2565)	this study
					Chryseobacterium					4.86718e+06	37.5
Bacteria	Bacteroidota	Bacteroidia	Flavobacteriales	Weeksellaceae	Elizabethkingia	Pcu381_bin42	4087546	100	0	4087546	35.7	2.14437	Procubitermes undulans	Pcu381	GCA_031277595.1	SAMN21242451	o__Flavobacteriales (UID2815)	this study
					Elizabethkingia					4087546	35.7
Bacteria	Bacteroidota	Bacteroidia	Flavobacteriales	Weeksellaceae	JAFAGO01	Pmx449_bin11	2993302	97.55	1.47	3.06848e+06	37	0.336688	Promirotermes sp.	Pmx449	GCA_031277475.1	SAMN21242459	o__Flavobacteriales (UID2815)	this study
					JAFAGO01					3.06848e+06	37
				Weeksellaceae						3.43195e+06	37.2714
			Flavobacteriales							3.33499e+06	35.7769
Bacteria	Bacteroidota	Bacteroidia	Sphingobacteriales	Sphingobacteriaceae	Sphingobacterium	Fux382_bin21	5982123	97.46	3.17	6.13803e+06	40.2	0.482367	Furculitermes sp.	Fux382	GCA_031253985.1	SAMN21241338	p__Bacteroidetes (UID2605)	this study
Bacteria	Bacteroidota	Bacteroidia	Sphingobacteriales	Sphingobacteriaceae	Sphingobacterium	Pcu381_bin33	4815227	89.17	2.62	5.40005e+06	40.7	0.242512	Procubitermes undulans	Pcu381	GCA_031277715.1	SAMN21242446	k__Bacteria (UID203)	this study
Bacteria	Bacteroidota	Bacteroidia	Sphingobacteriales	Sphingobacteriaceae	Sphingobacterium	Pcu381_bin30	8400148	76.03	0	1.10485e+07	39.7	1.00421	Procubitermes undulans	Pcu381	GCA_031277685.1	SAMN21242445	p__Bacteroidetes (UID2605)	this study
Bacteria	Bacteroidota	Bacteroidia	Sphingobacteriales	Sphingobacteriaceae	Sphingobacterium	Sph363_bin34	6551045	99.84	1.74	6.56154e+06	39.8	1.44617	Sphaerotermes sphaerothorax	Sph363	GCA_031286695.1	SAMN21242656	p__Bacteroidetes (UID2605)	this study
					Sphingobacterium					7.28702e+06	40.1
				Sphingobacteriaceae						7.28702e+06	40.1
			Sphingobacteriales							7.28702e+06	40.1
		Bacteroidia								3.09663e+06	44.6548
Bacteria	Bacteroidota	Kapabacteria	Kapabacteriales	UBA2268	WRLB01	Hs463_bin107	2331082	89.33	0	2.60952e+06	38.5	0.0872409	Hodotermopsis sjoestedti	Hs463	GCA_031261605.1	SAMN21241703	k__Bacteria (UID2570)	this study
Bacteria	Bacteroidota	Kapabacteria	Kapabacteriales	UBA2268	WRLB01	Th196P3_bin14	1939979	68.83	0	2.81851e+06	31	0.0885134	Termes hospes	Th196P3	GCA_009777815.1	SAMN12582128	k__Bacteria (UID2570)	Hervé et al. 2020
					WRLB01					2.71401e+06	34.75
				UBA2268						2.71401e+06	34.75
			Kapabacteriales							2.71401e+06	34.75
		Kapabacteria								2.71401e+06	34.75
	Bacteroidota									3.09443e+06	44.5977
Bacteria	Bdellovibrionota	UBA2361	SZUA-149	JADZAE01		Pcl387_bin54	1712620	89.22	0.84	1.91955e+06	35.9	0.119833	Procryptotermes leewardensis	Pcl387	GCA_031278395.1	SAMN21242410	k__Bacteria (UID3187)	this study
				JADZAE01						1.91955e+06	35.9
			SZUA-149							1.91955e+06	35.9
		UBA2361								1.91955e+06	35.9
	Bdellovibrionota									1.91955e+06	35.9
Bacteria	Campylobacterota	Campylobacteria	Campylobacterales	Campylobacteraceae		Ct408_bin2	1526169	95.06	1.96	1.60548e+06	35.7	0.0398203	Calcaritermes temnocephalus	Ct408	GCA_031255525.1	SAMN21241262	p__Proteobacteria (UID3061)	this study
Bacteria	Campylobacterota	Campylobacteria	Campylobacterales	Campylobacteraceae		Co333_bin46	996648	68.13	0.32	1.46286e+06	32.3	0.143005	Cornitermes pugnax	Co333	GCA_031256525.1	SAMN21241211	p__Proteobacteria (UID3061)	this study
Bacteria	Campylobacterota	Campylobacteria	Campylobacterales	Campylobacteraceae		Cc175_bin2	1482806	90.38	2.44	1.64064e+06	37.1	0.363429	Cryptotermes cavifrons	Cc175	GCA_031259875.1	SAMN21241067	p__Proteobacteria (UID3061)	this study
Bacteria	Campylobacterota	Campylobacteria	Campylobacterales	Campylobacteraceae		Cd354_bin15	1175382	64.21	0.64	1.83053e+06	39.3	0.425708	Cryptotermes dudleyi	Cd354	GCA_031258205.1	SAMN21241127	p__Proteobacteria (UID3061)	this study
Bacteria	Campylobacterota	Campylobacteria	Campylobacterales	Campylobacteraceae		Cd354_bin72	1479426	62.48	0.26	2.36784e+06	34.8	0.735071	Cryptotermes dudleyi	Cd354	GCA_031257555.1	SAMN21241159	p__Proteobacteria (UID3061)	this study
Bacteria	Campylobacterota	Campylobacteria	Campylobacterales	Campylobacteraceae		Gx485_bin81	1793152	97.12	0.13	1.84633e+06	37	0.13588	Glyptotermes sp.	Gx485	GCA_031263195.1	SAMN21241620	p__Proteobacteria (UID3061)	this study
Bacteria	Campylobacterota	Campylobacteria	Campylobacterales	Campylobacteraceae		Gsp477_bin146	1654891	89.49	0	1.84925e+06	35.4	0.323147	Glyptotermes sp.	Gsp477	GCA_031268335.1	SAMN21241389	p__Proteobacteria (UID3061)	this study
Bacteria	Campylobacterota	Campylobacteria	Campylobacterales	Campylobacteraceae		Gx481_bin170	1524166	77.69	0	1.96186e+06	35.8	0.448346	Glyptotermes sp.	Gx481	GCA_031266555.1	SAMN21241481	p__Proteobacteria (UID3061)	this study
Bacteria	Campylobacterota	Campylobacteria	Campylobacterales	Campylobacteraceae		Im510_bin75	1683847	89.71	1.15	1.87699e+06	39.2	0.0543355	Incisitermes marginipennis	Im510	GCA_031276365.1	SAMN21241805	p__Proteobacteria (UID3061)	this study
Bacteria	Campylobacterota	Campylobacteria	Campylobacterales	Campylobacteraceae		Iy174_bin11	1880693	97.5	0.57	1.92892e+06	38.8	0.24822	Incisitermes snyderi	Iy174	GCA_031276075.1	SAMN21241819	p__Proteobacteria (UID3061)	this study
Bacteria	Campylobacterota	Campylobacteria	Campylobacterales	Campylobacteraceae		Kf353_bin114	1807433	94.68	0.13	1.90899e+06	43.6	2.18759	Kalotermes flavicollis	Kf353	GCA_031274495.1	SAMN21241878	p__Proteobacteria (UID3061)	this study
Bacteria	Campylobacterota	Campylobacteria	Campylobacterales	Campylobacteraceae		Nc350_bin201	1503818	90.45	1.28	1.6626e+06	38.1	0.252616	Neotermes castaneus	Nc350	GCA_031270285.1	SAMN21242084	p__Proteobacteria (UID3061)	this study
Bacteria	Campylobacterota	Campylobacteria	Campylobacterales	Campylobacteraceae		Nc350_bin5	970891	52.36	1.09	1.85426e+06	35	0.0587948	Neotermes castaneus	Nc350	GCA_031269615.1	SAMN21242107	p__Proteobacteria (UID3061)	this study
Bacteria	Campylobacterota	Campylobacteria	Campylobacterales	Campylobacteraceae		Ncb351_bin16	1834302	95.64	0.32	1.91792e+06	40.3	0.0691496	Neotermes cubanus	Ncb351	GCA_031284315.1	SAMN21242139	p__Proteobacteria (UID3061)	this study
Bacteria	Campylobacterota	Campylobacteria	Campylobacterales	Campylobacteraceae		Nm470_bin46	975969	60.54	1.72	1.61211e+06	40.6	0.469989	Neotermes meruensis	Nm470	GCA_031282125.1	SAMN21242249	p__Proteobacteria (UID3061)	this study
Bacteria	Campylobacterota	Campylobacteria	Campylobacterales	Campylobacteraceae		Po218_bin111	1439926	87.24	1.22	1.65053e+06	43	1.01017	Porotermes adamsoni	Po218	GCA_031290675.1	SAMN21242478	p__Proteobacteria (UID3061)	this study
Bacteria	Campylobacterota	Campylobacteria	Campylobacterales	Campylobacteraceae		Pcl387_bin61	1524009	65.33	9.24	2.33279e+06	33.8	0.120041	Procryptotermes leewardensis	Pcl387	GCA_031278335.1	SAMN21242412	p__Proteobacteria (UID3061)	this study
Bacteria	Campylobacterota	Campylobacteria	Campylobacterales	Campylobacteraceae		Roe453_bin37	1090099	54.96	2.95	1.98344e+06	38.8	0.668533	Roisinitermes ebogoensis	Roe453	GCA_031288255.1	SAMN21242599	p__Proteobacteria (UID3061)	this study
				Campylobacteraceae						1.84963e+06	37.7
Bacteria	Campylobacterota	Campylobacteria	Campylobacterales	SZUA-545	CSSED11-302	Cc175_bin116	1637923	95.32	1.54	1.71834e+06	51.4	0.270694	Cryptotermes cavifrons	Cc175	GCA_031260125.1	SAMN21241057	p__Proteobacteria (UID3061)	this study
Bacteria	Campylobacterota	Campylobacteria	Campylobacterales	SZUA-545	CSSED11-302	Cd354_bin22	1942799	95.06	2.31	2.04376e+06	50.8	0.255125	Cryptotermes dudleyi	Cd354	GCA_031258155.1	SAMN21241130	p__Proteobacteria (UID3061)	this study
Bacteria	Campylobacterota	Campylobacteria	Campylobacterales	SZUA-545	CSSED11-302	Gsp477_bin128	1628589	85.06	0.71	1.91464e+06	51.3	0.112488	Glyptotermes sp.	Gsp477	GCA_031268655.1	SAMN21241380	p__Proteobacteria (UID3061)	this study
Bacteria	Campylobacterota	Campylobacteria	Campylobacterales	SZUA-545	CSSED11-302	Im510_bin116	897794	50.62	1.15	1.7736e+06	49.5	0.0625179	Incisitermes marginipennis	Im510	GCA_031290795.1	SAMN21241764	p__Proteobacteria (UID3061)	this study
Bacteria	Campylobacterota	Campylobacteria	Campylobacterales	SZUA-545	CSSED11-302	Im510_bin14	2118215	87.55	2.82	2.41943e+06	49.9	0.414733	Incisitermes marginipennis	Im510	GCA_031276985.1	SAMN21241773	p__Proteobacteria (UID3061)	this study
Bacteria	Campylobacterota	Campylobacteria	Campylobacterales	SZUA-545	CSSED11-302	Iy174_bin57	2083863	96.28	1.62	2.16438e+06	47.7	0.179381	Incisitermes snyderi	Iy174	GCA_031275395.1	SAMN21241845	p__Proteobacteria (UID3061)	this study
Bacteria	Campylobacterota	Campylobacteria	Campylobacterales	SZUA-545	CSSED11-302	Kf353_bin5	2041513	91.73	2.03	2.22557e+06	47.1	0.102898	Kalotermes flavicollis	Kf353	GCA_031273735.1	SAMN21241911	p__Proteobacteria (UID3061)	this study
Bacteria	Campylobacterota	Campylobacteria	Campylobacterales	SZUA-545	CSSED11-302	Nm470_bin29	1498355	78.18	1.28	1.91655e+06	54.2	0.217786	Neotermes meruensis	Nm470	GCA_031282285.1	SAMN21242242	p__Proteobacteria (UID3061)	this study
Bacteria	Campylobacterota	Campylobacteria	Campylobacterales	SZUA-545	CSSED11-302	Roe453_bin2	1248298	57.82	0.38	2.15894e+06	50.6	0.225448	Roisinitermes ebogoensis	Roe453	GCA_031288475.1	SAMN21242589	p__Proteobacteria (UID3061)	this study
Bacteria	Campylobacterota	Campylobacteria	Campylobacterales	SZUA-545	CSSED11-302	TD114a_bin11	2045311	95.9	0.29	2.13275e+06	48.1	0.394126	Trinervitermes sp.	TD114a	GCA_031286325.1	SAMN21242677	p__Proteobacteria (UID3061)	this study
					CSSED11-302					2.0468e+06	50.06
				SZUA-545						2.0468e+06	50.06
			Campylobacterales							1.92005e+06	42.1143
		Campylobacteria								1.92005e+06	42.1143
	Campylobacterota									1.92005e+06	42.1143
Bacteria	Chlamydiota	Chlamydiia	Chlamydiales	Rhabdochlamydiaceae	Rhabdochlamydia	Pal332_bin2	1299814	87.84	0.68	1.47975e+06	36.1	0.899649	Palmitermes impostor	Pal332	GCA_031281085.1	SAMN21242290	k__Bacteria (UID2982)	this study
					Rhabdochlamydia					1.47975e+06	36.1
				Rhabdochlamydiaceae						1.47975e+06	36.1
			Chlamydiales							1.47975e+06	36.1
		Chlamydiia								1.47975e+06	36.1
	Chlamydiota									1.47975e+06	36.1
Bacteria	Chloroflexota	Dehalococcoidia	Dehalococcoidales	Dehalococcoidaceae	WRFJ01	Lab288P4_bin59	919533	81.24	0	1.13187e+06	40.2	0.0175034	Labiotermes labralis	Lab288P4	GCA_009778865.1	SAMN12581980	k__Bacteria (UID1452)	Hervé et al. 2020
					WRFJ01					1.13187e+06	40.2
				Dehalococcoidaceae						1.13187e+06	40.2
Bacteria	Chloroflexota	Dehalococcoidia	Dehalococcoidales	UBA1222	WREQ01	Lab288P3_bin99	1135917	85.81	0	1.32376e+06	53.4	0.0293657	Labiotermes labralis	Lab288P3	GCA_009779255.1	SAMN12581961	k__Bacteria (UID1452)	Hervé et al. 2020
					WREQ01					1.32376e+06	53.4
Bacteria	Chloroflexota	Dehalococcoidia	Dehalococcoidales	UBA1222	WRNG01	Co191P4_bin10	619539	57.03	2.48	1.08634e+06	44.7	0.0346246	Cornitermes sp.	Co191P4	GCA_009786345.1	SAMN12581668	k__Bacteria (UID1452)	Hervé et al. 2020
Bacteria	Chloroflexota	Dehalococcoidia	Dehalococcoidales	UBA1222	WRNG01	Emb289P3_bin155	797135	70.46	4.95	1.13133e+06	48.9	0.0128707	Embiratermes neotenicus	Emb289P3	GCA_009784845.1	SAMN12581773	k__Bacteria (UID1452)	Hervé et al. 2020
Bacteria	Chloroflexota	Dehalococcoidia	Dehalococcoidales	UBA1222	WRNG01	Lab288P3_bin29	909703	80.86	0.11	1.12503e+06	47.2	0.0136007	Labiotermes labralis	Lab288P3	GCA_009779655.1	SAMN12581940	k__Bacteria (UID1452)	Hervé et al. 2020
Bacteria	Chloroflexota	Dehalococcoidia	Dehalococcoidales	UBA1222	WRNG01	Nt197P3_bin126	1146923	92.74	1.32	1.23671e+06	48.1	0.0322961	Neocapritermes taracua	Nt197P3	GCA_009783135.1	SAMN12582041	k__Bacteria (UID1452)	Hervé et al. 2020
Bacteria	Chloroflexota	Dehalococcoidia	Dehalococcoidales	UBA1222	WRNG01	Th196P4_bin31	1208486	88.45	0	1.36629e+06	44.3	0.0732299	Termes hospes	Th196P4	GCA_009776735.1	SAMN12582185	k__Bacteria (UID1452)	Hervé et al. 2020
					WRNG01					1.18914e+06	46.64
Bacteria	Chloroflexota	Dehalococcoidia	Dehalococcoidales	UBA1222	WRNP01	Th196P4_bin49	1344225	96.2	0.09	1.39732e+06	53	0.118678	Termes hospes	Th196P4	GCA_009776515.1	SAMN12582194	k__Bacteria (UID1452)	Hervé et al. 2020
					WRNP01					1.39732e+06	53
				UBA1222						1.23811e+06	48.5143
			Dehalococcoidales							1.22483e+06	47.475
		Dehalococcoidia								1.22483e+06	47.475
	Chloroflexota									1.22483e+06	47.475
Bacteria	Cloacimonadota	Cloacimonadia	Cloacimonadales	WRIO01	WRIO01	Nt197P3_bin46	1557802	62.08	1.1	2.50935e+06	39.3	0.0322064	Neocapritermes taracua	Nt197P3	GCA_009782695.1	SAMN12582063	k__Bacteria (UID2495)	Hervé et al. 2020
					WRIO01					2.50935e+06	39.3
Bacteria	Cloacimonadota	Cloacimonadia	Cloacimonadales	WRIO01	WRLO01	Th196P3_bin22	3755968	94.44	1.1	3.97709e+06	34	0.340852	Termes hospes	Th196P3	GCA_009777575.1	SAMN12582141	k__Bacteria (UID2495)	Hervé et al. 2020
					WRLO01					3.97709e+06	34
				WRIO01						3.24322e+06	36.65
			Cloacimonadales							3.24322e+06	36.65
		Cloacimonadia								3.24322e+06	36.65
	Cloacimonadota									3.24322e+06	36.65
Bacteria	Cyanobacteriota	Vampirovibrionia	Gastranaerophilales	Gastranaerophilaceae	UBA947	Gx481_bin109	1008014	58.57	0	1.72104e+06	43.5	0.0566104	Glyptotermes sp.	Gx481	GCA_031267015.1	SAMN21241457	k__Bacteria (UID1453)	this study
Bacteria	Cyanobacteriota	Vampirovibrionia	Gastranaerophilales	Gastranaerophilaceae	UBA947	Gx481_bin9	2054806	91.03	1.42	2.25728e+06	41.3	0.119574	Glyptotermes sp.	Gx481	GCA_031265495.1	SAMN21241528	k__Bacteria (UID1453)	this study
					UBA947					1.98916e+06	42.4
				Gastranaerophilaceae						1.98916e+06	42.4
			Gastranaerophilales							1.98916e+06	42.4
		Vampirovibrionia								1.98916e+06	42.4
	Cyanobacteriota									1.98916e+06	42.4
Bacteria	Deferribacterota	Deferribacteres	Deferribacterales	Mucispirillaceae		Coa324_bin33	1946024	97.36	0.86	1.99879e+06	42.4	0.222805	Coatitermes kartaboensis	Coa324	GCA_031256375.1	SAMN21241224	k__Bacteria (UID3187)	this study
Bacteria	Deferribacterota	Deferribacteres	Deferribacterales	Mucispirillaceae		Iy174_bin14	1559000	73.94	0.86	2.10847e+06	44.2	0.0540997	Incisitermes snyderi	Iy174	GCA_031276055.1	SAMN21241821	k__Bacteria (UID3187)	this study
Bacteria	Deferribacterota	Deferribacteres	Deferribacterales	Mucispirillaceae		TD116_bin76	1588980	91.09	1.89	1.74441e+06	46.6	0.184176	Odontotermes sp.	TD116	GCA_031285415.1	SAMN21242715	k__Bacteria (UID3187)	this study
Bacteria	Deferribacterota	Deferribacteres	Deferribacterales	Mucispirillaceae		TD116_bin83	2003341	61.54	0.86	3.25535e+06	44.8	0.203339	Odontotermes sp.	TD116	GCA_031285285.1	SAMN21242721	k__Bacteria (UID3187)	this study
Bacteria	Deferribacterota	Deferribacteres	Deferribacterales	Mucispirillaceae		Pcl387_bin162	1878369	88.79	0.05	2.11552e+06	45.6	0.0595028	Procryptotermes leewardensis	Pcl387	GCA_031278965.1	SAMN21242381	k__Bacteria (UID3187)	this study
				Mucispirillaceae						2.24451e+06	44.72
			Deferribacterales							2.24451e+06	44.72
		Deferribacteres								2.24451e+06	44.72
	Deferribacterota									2.24451e+06	44.72
Bacteria	Desulfobacterota	Desulfarculia	Adiutricales	Adiutricaceae		Ct408_bin86	3537689	85.27	2.1	4.14881e+06	54.7	0.0469915	Calcaritermes temnocephalus	Ct408	GCA_031254895.1	SAMN21241293	c__Deltaproteobacteria (UID3216)	this study
Bacteria	Desulfobacterota	Desulfarculia	Adiutricales	Adiutricaceae		Cd354_bin42	3396755	76.4	0.97	4.44601e+06	56.7	0.0877396	Cryptotermes dudleyi	Cd354	GCA_031257955.1	SAMN21241139	c__Deltaproteobacteria (UID3216)	this study
Bacteria	Desulfobacterota	Desulfarculia	Adiutricales	Adiutricaceae		Cd354_bin82	3704655	83.39	1.51	4.44257e+06	47	0.104105	Cryptotermes dudleyi	Cd354	GCA_031257535.1	SAMN21241163	c__Deltaproteobacteria (UID3216)	this study
Bacteria	Desulfobacterota	Desulfarculia	Adiutricales	Adiutricaceae		Gsp477_bin33	2072770	50.74	1.22	4.08508e+06	57.8	0.0328765	Glyptotermes sp.	Gsp477	GCA_031267875.1	SAMN21241415	c__Deltaproteobacteria (UID3216)	this study
Bacteria	Desulfobacterota	Desulfarculia	Adiutricales	Adiutricaceae		Gx485_bin203	4762154	82.22	0.67	5.79197e+06	65.4	0.0651956	Glyptotermes sp.	Gx485	GCA_031264045.1	SAMN21241581	c__Deltaproteobacteria (UID3216)	this study
Bacteria	Desulfobacterota	Desulfarculia	Adiutricales	Adiutricaceae		Gx481_bin175	2404622	63.83	2.6	3.76723e+06	63.6	0.0732499	Glyptotermes sp.	Gx481	GCA_031266425.1	SAMN21241485	c__Deltaproteobacteria (UID3216)	this study
Bacteria	Desulfobacterota	Desulfarculia	Adiutricales	Adiutricaceae		Gx485_bin53	6501267	76.03	3.64	8.55092e+06	63.3	0.0903358	Glyptotermes sp.	Gx485	GCA_031263485.1	SAMN21241609	c__Deltaproteobacteria (UID3216)	this study
Bacteria	Desulfobacterota	Desulfarculia	Adiutricales	Adiutricaceae		Gx485_bin194	4010264	87.2	1.29	4.59893e+06	60.5	0.11267	Glyptotermes sp.	Gx485	GCA_031264145.1	SAMN21241575	c__Deltaproteobacteria (UID3216)	this study
Bacteria	Desulfobacterota	Desulfarculia	Adiutricales	Adiutricaceae		Gx485_bin108	4569781	87.74	2.58	5.20832e+06	58.1	0.133832	Glyptotermes sp.	Gx485	GCA_031265205.1	SAMN21241538	c__Deltaproteobacteria (UID3216)	this study
Bacteria	Desulfobacterota	Desulfarculia	Adiutricales	Adiutricaceae		Gx485_bin195	4400584	92.04	0	4.78116e+06	48.4	0.13784	Glyptotermes sp.	Gx485	GCA_031264185.1	SAMN21241576	c__Deltaproteobacteria (UID3216)	this study
Bacteria	Desulfobacterota	Desulfarculia	Adiutricales	Adiutricaceae		Gx481_bin156	3994147	82.69	0.97	4.83027e+06	62.8	0.18517	Glyptotermes sp.	Gx481	GCA_031266715.1	SAMN21241473	k__Bacteria (UID203)	this study
Bacteria	Desulfobacterota	Desulfarculia	Adiutricales	Adiutricaceae		Gx485_bin207	3953403	86.02	0.97	4.59591e+06	63.1	0.236277	Glyptotermes sp.	Gx485	GCA_031264015.1	SAMN21241584	c__Deltaproteobacteria (UID3216)	this study
Bacteria	Desulfobacterota	Desulfarculia	Adiutricales	Adiutricaceae		Gx481_bin110	5046721	77.29	0.75	6.52959e+06	65.5	0.349382	Glyptotermes sp.	Gx481	GCA_031267005.1	SAMN21241458	c__Deltaproteobacteria (UID3216)	this study
Bacteria	Desulfobacterota	Desulfarculia	Adiutricales	Adiutricaceae		Gx485_bin40	6675832	68.67	1.36	9.72161e+06	64.2	0.487935	Glyptotermes sp.	Gx485	GCA_031263525.1	SAMN21241606	c__Deltaproteobacteria (UID3216)	this study
Bacteria	Desulfobacterota	Desulfarculia	Adiutricales	Adiutricaceae		Im510_bin51	3482511	86.56	0	4.02323e+06	53.1	0.0831198	Incisitermes marginipennis	Im510	GCA_031276635.1	SAMN21241793	c__Deltaproteobacteria (UID3216)	this study
Bacteria	Desulfobacterota	Desulfarculia	Adiutricales	Adiutricaceae		Im510_bin21	4030946	86.08	1.83	4.68279e+06	55.9	0.290168	Incisitermes marginipennis	Im510	GCA_031276865.1	SAMN21241778	c__Deltaproteobacteria (UID3216)	this study
Bacteria	Desulfobacterota	Desulfarculia	Adiutricales	Adiutricaceae		Kf353_bin9	4243663	89.35	0.54	4.74948e+06	49.3	0.0949549	Kalotermes flavicollis	Kf353	GCA_031273455.1	SAMN21241928	c__Deltaproteobacteria (UID3216)	this study
Bacteria	Desulfobacterota	Desulfarculia	Adiutricales	Adiutricaceae		Nc350_bin107	1760606	53.86	2.58	3.26886e+06	47.8	0.0607068	Neotermes castaneus	Nc350	GCA_031271225.1	SAMN21242037	c__Deltaproteobacteria (UID3216)	this study
Bacteria	Desulfobacterota	Desulfarculia	Adiutricales	Adiutricaceae		Nc350_bin97	2110351	68.51	0.65	3.08035e+06	49.9	0.0616771	Neotermes castaneus	Nc350	GCA_031269135.1	SAMN21242127	c__Deltaproteobacteria (UID3216)	this study
Bacteria	Desulfobacterota	Desulfarculia	Adiutricales	Adiutricaceae		Nc350_bin66	2586762	72.03	1.29	3.59123e+06	63.4	0.0972942	Neotermes castaneus	Nc350	GCA_031269485.1	SAMN21242114	c__Deltaproteobacteria (UID3216)	this study
Bacteria	Desulfobacterota	Desulfarculia	Adiutricales	Adiutricaceae		Nc350_bin113	3723818	82.13	0.65	4.53405e+06	50.1	0.129251	Neotermes castaneus	Nc350	GCA_031271165.1	SAMN21242039	c__Deltaproteobacteria (UID3216)	this study
Bacteria	Desulfobacterota	Desulfarculia	Adiutricales	Adiutricaceae		Nc350_bin15	3138301	73.64	0.81	4.26168e+06	48.5	0.137097	Neotermes castaneus	Nc350	GCA_031270705.1	SAMN21242056	c__Deltaproteobacteria (UID3216)	this study
Bacteria	Desulfobacterota	Desulfarculia	Adiutricales	Adiutricaceae		Nc350_bin39	3099733	74.84	0.63	4.14181e+06	49.1	0.44017	Neotermes castaneus	Nc350	GCA_031269825.1	SAMN21242101	c__Deltaproteobacteria (UID3216)	this study
Bacteria	Desulfobacterota	Desulfarculia	Adiutricales	Adiutricaceae		Nm470_bin83	3960036	85.16	1.51	4.65011e+06	70.7	0.0777769	Neotermes meruensis	Nm470	GCA_031281735.1	SAMN21242267	c__Deltaproteobacteria (UID3216)	this study
Bacteria	Desulfobacterota	Desulfarculia	Adiutricales	Adiutricaceae		Pcl387_bin104	1749015	55.6	0.02	3.14571e+06	58.4	0.0461831	Procryptotermes leewardensis	Pcl387	GCA_031279525.1	SAMN21242353	c__Deltaproteobacteria (UID3216)	this study
Bacteria	Desulfobacterota	Desulfarculia	Adiutricales	Adiutricaceae		Pcl387_bin177	3001655	74.1	3.71	4.05082e+06	50.1	0.0514676	Procryptotermes leewardensis	Pcl387	GCA_031278835.1	SAMN21242387	c__Deltaproteobacteria (UID3216)	this study
Bacteria	Desulfobacterota	Desulfarculia	Adiutricales	Adiutricaceae		Pcl387_bin74	3046811	75.77	1.51	4.02113e+06	60.8	0.0525511	Procryptotermes leewardensis	Pcl387	GCA_031278225.1	SAMN21242417	c__Deltaproteobacteria (UID3216)	this study
Bacteria	Desulfobacterota	Desulfarculia	Adiutricales	Adiutricaceae		Pcl387_bin146	2886223	83.97	1.94	3.43721e+06	49.2	0.0531549	Procryptotermes leewardensis	Pcl387	GCA_031279155.1	SAMN21242373	c__Deltaproteobacteria (UID3216)	this study
Bacteria	Desulfobacterota	Desulfarculia	Adiutricales	Adiutricaceae		Pcl387_bin62	4613374	83.69	7.37	5.51246e+06	40.9	0.0603339	Procryptotermes leewardensis	Pcl387	GCA_031278325.1	SAMN21242413	c__Deltaproteobacteria (UID3216)	this study
Bacteria	Desulfobacterota	Desulfarculia	Adiutricales	Adiutricaceae		Pcl387_bin95	3594858	82.04	3.64	4.38184e+06	53	0.065479	Procryptotermes leewardensis	Pcl387	GCA_031277995.1	SAMN21242431	c__Deltaproteobacteria (UID3216)	this study
Bacteria	Desulfobacterota	Desulfarculia	Adiutricales	Adiutricaceae		Pcl387_bin105	3515449	89.68	0.65	3.91999e+06	45.3	0.0747577	Procryptotermes leewardensis	Pcl387	GCA_031279515.1	SAMN21242354	c__Deltaproteobacteria (UID3216)	this study
Bacteria	Desulfobacterota	Desulfarculia	Adiutricales	Adiutricaceae		Pcl387_bin19	2469841	67.26	0.65	3.67208e+06	49.9	0.101882	Procryptotermes leewardensis	Pcl387	GCA_031278795.1	SAMN21242391	c__Deltaproteobacteria (UID3216)	this study
Bacteria	Desulfobacterota	Desulfarculia	Adiutricales	Adiutricaceae		Pcl387_bin131	2413446	63.06	4	3.82722e+06	61.5	0.137782	Procryptotermes leewardensis	Pcl387	GCA_031279275.1	SAMN21242366	c__Deltaproteobacteria (UID3216)	this study
Bacteria	Desulfobacterota	Desulfarculia	Adiutricales	Adiutricaceae		Pcl387_bin34	3414263	87.46	0.65	3.9038e+06	58.6	0.213024	Procryptotermes leewardensis	Pcl387	GCA_031278635.1	SAMN21242398	c__Deltaproteobacteria (UID3216)	this study
Bacteria	Desulfobacterota	Desulfarculia	Adiutricales	Adiutricaceae		Pcl387_bin47	3177670	87.58	1.61	3.62831e+06	60.2	0.215817	Procryptotermes leewardensis	Pcl387	GCA_031278475.1	SAMN21242408	c__Deltaproteobacteria (UID3216)	this study
Bacteria	Desulfobacterota	Desulfarculia	Adiutricales	Adiutricaceae		Roe453_bin35	1676715	57.77	1.94	2.9024e+06	55.1	0.0453986	Roisinitermes ebogoensis	Roe453	GCA_031288375.1	SAMN21242597	c__Deltaproteobacteria (UID3216)	this study
Bacteria	Desulfobacterota	Desulfarculia	Adiutricales	Adiutricaceae		Roe453_bin110	3459650	84.62	0.97	4.08845e+06	44.2	0.0763972	Roisinitermes ebogoensis	Roe453	GCA_031288745.1	SAMN21242573	c__Deltaproteobacteria (UID3216)	this study
Bacteria	Desulfobacterota	Desulfarculia	Adiutricales	Adiutricaceae		Roe453_bin26	4707578	86.54	1.29	5.43977e+06	67.3	0.0809722	Roisinitermes ebogoensis	Roe453	GCA_031288415.1	SAMN21242591	c__Deltaproteobacteria (UID3216)	this study
Bacteria	Desulfobacterota	Desulfarculia	Adiutricales	Adiutricaceae	Adiutrix	Gx485_bin45	2972507	95.29	1.29	3.11943e+06	61.5	0.107837	Glyptotermes sp.	Gx485	GCA_031263565.1	SAMN21241608	c__Deltaproteobacteria (UID3216)	this study
Bacteria	Desulfobacterota	Desulfarculia	Adiutricales	Adiutricaceae	Adiutrix	Hs463_bin11	2237603	93.06	0.65	2.40447e+06	60	0.0547382	Hodotermopsis sjoestedti	Hs463	GCA_031261565.1	SAMN21241705	c__Deltaproteobacteria (UID3216)	this study
Bacteria	Desulfobacterota	Desulfarculia	Adiutricales	Adiutricaceae	Adiutrix	Kf353_bin84	2791320	75.15	2.89	3.71433e+06	59.5	0.0698711	Kalotermes flavicollis	Kf353	GCA_031273445.1	SAMN21241924	c__Deltaproteobacteria (UID3216)	this study
Bacteria	Desulfobacterota	Desulfarculia	Adiutricales	Adiutricaceae	Adiutrix	Nct323_bin17	1847390	77.48	5.32	2.38434e+06	62.5	0.459332	Neocapritermes taracua	Nct323	GCA_031283395.1	SAMN21242185	c__Deltaproteobacteria (UID3216)	this study
Bacteria	Desulfobacterota	Desulfarculia	Adiutricales	Adiutricaceae	Adiutrix	TD116_bin19	2447449	78.61	2.69	3.11341e+06	61.2	0.216062	Odontotermes sp.	TD116	GCA_031285975.1	SAMN21242688	c__Deltaproteobacteria (UID3216)	this study
Bacteria	Desulfobacterota	Desulfarculia	Adiutricales	Adiutricaceae	Adiutrix	Rs511_bin30	1456530	60.89	1.94	2.39207e+06	64	0.0380839	Reticulitermes flavipes	Rs511	GCA_031287425.1	SAMN21242631	c__Deltaproteobacteria (UID3216)	this study
Bacteria	Desulfobacterota	Desulfarculia	Adiutricales	Adiutricaceae	Adiutrix	Th196P3_bin21	1223571	50.16	0.89	2.43934e+06	59	0.0778868	Termes hospes	Th196P3	GCA_009777595.1	SAMN12582140	c__Deltaproteobacteria (UID3216)	Hervé et al. 2020
Bacteria	Desulfobacterota	Desulfarculia	Adiutricales	Adiutricaceae	Adiutrix	TD114a_bin5	1459304	75.93	0.36	1.92191e+06	65.1	0.27186	Trinervitermes sp.	TD114a	GCA_031286085.1	SAMN21242681	c__Deltaproteobacteria (UID3216)	this study
Bacteria	Desulfobacterota	Desulfarculia	Adiutricales	Adiutricaceae	Adiutrix	Zx50_bin18	2078892	90.73	0	2.2913e+06	43.4	1.20867	Zootermopsis nevadensis	Zx50	GCA_031284995.1	SAMN21242736	c__Deltaproteobacteria (UID3216)	this study
					Adiutrix					2.64229e+06	59.5778
				Adiutricaceae						4.17434e+06	56.5872
			Adiutricales							4.17434e+06	56.5872
Bacteria	Desulfobacterota	Desulfarculia	Desulfarculales	Desulfarculaceae		Gsp477_bin36	2376790	84.7	0.16	2.80613e+06	52.6	0.0617424	Glyptotermes sp.	Gsp477	GCA_031267815.1	SAMN21241417	c__Deltaproteobacteria (UID3216)	this study
				Desulfarculaceae						2.80613e+06	52.6
			Desulfarculales							2.80613e+06	52.6
		Desulfarculia								4.14583e+06	56.5042
Bacteria	Desulfobacterota	Desulfobulbia	Desulfobulbales	Desulfobulbaceae	Desulfobulbus	Emb289P4_bin76	2748357	99.89	0.6	2.75138e+06	57.4	0.168965	Embiratermes neotenicus	Emb289P4	GCA_009780825.1	SAMN12581822	c__Deltaproteobacteria (UID3217)	Hervé et al. 2020
Bacteria	Desulfobacterota	Desulfobulbia	Desulfobulbales	Desulfobulbaceae	Desulfobulbus	Lab288P4_bin34	2660121	89.02	2.45	2.98823e+06	58.9	0.165768	Labiotermes labralis	Lab288P4	GCA_009778955.1	SAMN12581974	c__Deltaproteobacteria (UID3217)	Hervé et al. 2020
Bacteria	Desulfobacterota	Desulfobulbia	Desulfobulbales	Desulfobulbaceae	Desulfobulbus	Nt197P4_bin9	2126945	86.42	2.51	2.46117e+06	58.9	0.263747	Neocapritermes taracua	Nt197P4	GCA_009778235.1	SAMN12582105	c__Deltaproteobacteria (UID3217)	Hervé et al. 2020
Bacteria	Desulfobacterota	Desulfobulbia	Desulfobulbales	Desulfobulbaceae	Desulfobulbus	Cu122P5_bin24	1474742	60.18	0	2.45055e+06	62.3	0.188267	Nitiditermes sp. A	Cu122P5	GCA_009782165.1	SAMN12581692	c__Deltaproteobacteria (UID3217)	Hervé et al. 2020
Bacteria	Desulfobacterota	Desulfobulbia	Desulfobulbales	Desulfobulbaceae	Desulfobulbus	Pc512_bin139	3418310	97.4	0.66	3.50956e+06	60.2		Prorhinotermes canalifrons	Pc512	GCA_031280615.1	SAMN21242308	c__Deltaproteobacteria (UID3217)	this study
					Desulfobulbus					2.83218e+06	59.54
				Desulfobulbaceae						2.83218e+06	59.54
Bacteria	Desulfobacterota	Desulfobulbia	Desulfobulbales	Desulfocapsaceae	UBA8130	Crp329_bin2	1947405	89.65	1.79	2.17223e+06	56.1	0.192842	Crepititermes verruculosus	Crp329	GCA_031256095.1	SAMN21241233	c__Deltaproteobacteria (UID3217)	this study
Bacteria	Desulfobacterota	Desulfobulbia	Desulfobulbales	Desulfocapsaceae	UBA8130	Rs511_bin14	2701437	77.19	0	3.49972e+06	56.6	0.135738	Reticulitermes flavipes	Rs511	GCA_031287565.1	SAMN21242624	k__Bacteria (UID203)	this study
					UBA8130					2.83598e+06	56.35
				Desulfocapsaceae						2.83598e+06	56.35
			Desulfobulbales							2.83326e+06	58.6286
		Desulfobulbia								2.83326e+06	58.6286
Bacteria	Desulfobacterota	Desulfovibrionia	Desulfovibrionales	Desulfovibrionaceae		Nct323_bin27	1061762	57.66	0.59	1.84142e+06	61.5	0.138671	Neocapritermes taracua	Nct323	GCA_031283295.1	SAMN21242191	c__Deltaproteobacteria (UID3218)	this study
Bacteria	Desulfobacterota	Desulfovibrionia	Desulfovibrionales	Desulfovibrionaceae	Cupidesulfovibrio	Rs511_bin20	4194484	99.41	0.59	4.21938e+06	67.2	0.0770847	Reticulitermes flavipes	Rs511	GCA_031287575.1	SAMN21242627	c__Deltaproteobacteria (UID3218)	this study
					Cupidesulfovibrio					4.21938e+06	67.2
Bacteria	Desulfobacterota	Desulfovibrionia	Desulfovibrionales	Desulfovibrionaceae	Desulfovibrio	Hs463_bin8	1386536	89.35	0	1.5518e+06	54.8	1.0613	Hodotermopsis sjoestedti	Hs463	GCA_031260725.1	SAMN21241746	c__Deltaproteobacteria (UID3218)	this study
Bacteria	Desulfobacterota	Desulfovibrionia	Desulfovibrionales	Desulfovibrionaceae	Desulfovibrio	Im510_bin103	2309316	86.09	0.07	2.68244e+06	55.8	0.164245	Incisitermes marginipennis	Im510	GCA_031290895.1	SAMN21241758	c__Deltaproteobacteria (UID3218)	this study
Bacteria	Desulfobacterota	Desulfovibrionia	Desulfovibrionales	Desulfovibrionaceae	Desulfovibrio	Im510_bin1	2038611	96.15	2.07	2.12024e+06	58.5	1.72256	Incisitermes marginipennis	Im510	GCA_031291035.1	SAMN21241755	c__Deltaproteobacteria (UID3218)	this study
Bacteria	Desulfobacterota	Desulfovibrionia	Desulfovibrionales	Desulfovibrionaceae	Desulfovibrio	Iy174_bin55	2586001	89.35	1.31	2.89424e+06	58.8	0.0941667	Incisitermes snyderi	Iy174	GCA_031275465.1	SAMN21241844	c__Deltaproteobacteria (UID3218)	this study
Bacteria	Desulfobacterota	Desulfovibrionia	Desulfovibrionales	Desulfovibrionaceae	Desulfovibrio	Md513_bin41	2213255	88.17	0.3	2.51021e+06	58.3	0.395953	Mastotermes darwinensis	Md513	GCA_031272405.1	SAMN21241978	c__Deltaproteobacteria (UID3218)	this study
Bacteria	Desulfobacterota	Desulfovibrionia	Desulfovibrionales	Desulfovibrionaceae	Desulfovibrio	Md513_bin130	2985580	85.32	1.25	3.49927e+06	62.8	0.505698	Mastotermes darwinensis	Md513	GCA_031272715.1	SAMN21241963	c__Deltaproteobacteria (UID3218)	this study
Bacteria	Desulfobacterota	Desulfovibrionia	Desulfovibrionales	Desulfovibrionaceae	Desulfovibrio	Nc350_bin16	2151793	81.27	2.66	2.64771e+06	58.5	0.163478	Neotermes castaneus	Nc350	GCA_031270875.1	SAMN21242062	c__Deltaproteobacteria (UID3218)	this study
Bacteria	Desulfobacterota	Desulfovibrionia	Desulfovibrionales	Desulfovibrionaceae	Desulfovibrio	Ncb351_bin74	2299231	75.75	6.8	3.03529e+06	57.8	0.0587512	Neotermes cubanus	Ncb351	GCA_031283705.1	SAMN21242169	c__Deltaproteobacteria (UID3218)	this study
Bacteria	Desulfobacterota	Desulfovibrionia	Desulfovibrionales	Desulfovibrionaceae	Desulfovibrio	Ncb351_bin103	2538283	95.86	1.25	2.64791e+06	55.8	0.109188	Neotermes cubanus	Ncb351	GCA_031284485.1	SAMN21242131	c__Deltaproteobacteria (UID3218)	this study
Bacteria	Desulfobacterota	Desulfovibrionia	Desulfovibrionales	Desulfovibrionaceae	Desulfovibrio	Po218_bin116	1593438	89.23	0	1.78576e+06	53.1	0.0496344	Porotermes adamsoni	Po218	GCA_031290615.1	SAMN21242481	c__Deltaproteobacteria (UID3218)	this study
Bacteria	Desulfobacterota	Desulfovibrionia	Desulfovibrionales	Desulfovibrionaceae	Desulfovibrio	Pc512_bin104	2336495	88.17	1.78	2.64999e+06	56.9	0.0511209	Prorhinotermes canalifrons	Pc512	GCA_031280915.1	SAMN21242296	c__Deltaproteobacteria (UID3218)	this study
Bacteria	Desulfobacterota	Desulfovibrionia	Desulfovibrionales	Desulfovibrionaceae	Desulfovibrio	Zx50_bin59	1090111	74.19	0	1.46935e+06	55.1	1.72367	Zootermopsis nevadensis	Zx50	GCA_031284695.1	SAMN21242750	c__Deltaproteobacteria (UID3218)	this study
					Desulfovibrio					2.45785e+06	57.1833
Bacteria	Desulfobacterota	Desulfovibrionia	Desulfovibrionales	Desulfovibrionaceae	FLUQ01	Rs511_bin73	1398733	55.34	0.26	2.52753e+06	62.8	0.0642803	Reticulitermes flavipes	Rs511	GCA_031287005.1	SAMN21242645	c__Deltaproteobacteria (UID3218)	this study
					FLUQ01					2.52753e+06	62.8
Bacteria	Desulfobacterota	Desulfovibrionia	Desulfovibrionales	Desulfovibrionaceae	Frigididesulfovibrio	Ct408_bin78	1465791	59.32	0.03	2.47099e+06	61.6	0.0881435	Calcaritermes temnocephalus	Ct408	GCA_031255035.1	SAMN21241287	c__Deltaproteobacteria (UID3218)	this study
Bacteria	Desulfobacterota	Desulfovibrionia	Desulfovibrionales	Desulfovibrionaceae	Frigididesulfovibrio	Gsp477_bin83	1380246	52.79	1.78	2.6146e+06	61	0.0419249	Glyptotermes sp.	Gsp477	GCA_031267315.1	SAMN21241444	c__Deltaproteobacteria (UID3218)	this study
Bacteria	Desulfobacterota	Desulfovibrionia	Desulfovibrionales	Desulfovibrionaceae	Frigididesulfovibrio	Hs463_bin41	2464289	95.27	1.18	2.58664e+06	55.7	0.0668065	Hodotermopsis sjoestedti	Hs463	GCA_031260965.1	SAMN21241731	c__Deltaproteobacteria (UID3218)	this study
Bacteria	Desulfobacterota	Desulfovibrionia	Desulfovibrionales	Desulfovibrionaceae	Frigididesulfovibrio	Im510_bin30	2021984	89.55	1.78	2.25794e+06	61	0.0664454	Incisitermes marginipennis	Im510	GCA_031276785.1	SAMN21241783	c__Deltaproteobacteria (UID3218)	this study
Bacteria	Desulfobacterota	Desulfovibrionia	Desulfovibrionales	Desulfovibrionaceae	Frigididesulfovibrio	Im510_bin59	2234705	83.43	0	2.67854e+06	59.7	0.127245	Incisitermes marginipennis	Im510	GCA_031276485.1	SAMN21241797	c__Deltaproteobacteria (UID3218)	this study
Bacteria	Desulfobacterota	Desulfovibrionia	Desulfovibrionales	Desulfovibrionaceae	Frigididesulfovibrio	Iy174_bin20	2212379	87.82	0.61	2.51922e+06	62.5	0.0700279	Incisitermes snyderi	Iy174	GCA_031275955.1	SAMN21241824	c__Deltaproteobacteria (UID3218)	this study
Bacteria	Desulfobacterota	Desulfovibrionia	Desulfovibrionales	Desulfovibrionaceae	Frigididesulfovibrio	Kf353_bin37	2605440	87.18	1.78	2.98858e+06	58.4	0.143872	Kalotermes flavicollis	Kf353	GCA_031273845.1	SAMN21241905	c__Deltaproteobacteria (UID3218)	this study
Bacteria	Desulfobacterota	Desulfovibrionia	Desulfovibrionales	Desulfovibrionaceae	Frigididesulfovibrio	Nt197P3_bin137	1475759	51.17	0	2.88403e+06	58	0.1295	Neocapritermes taracua	Nt197P3	GCA_009783025.1	SAMN12582047	c__Deltaproteobacteria (UID3218)	Hervé et al. 2020
Bacteria	Desulfobacterota	Desulfovibrionia	Desulfovibrionales	Desulfovibrionaceae	Frigididesulfovibrio	Nc350_bin1	2548121	93.79	0	2.71684e+06	60.4	0.276152	Neotermes castaneus	Nc350	GCA_031271265.1	SAMN21242035	c__Deltaproteobacteria (UID3218)	this study
Bacteria	Desulfobacterota	Desulfovibrionia	Desulfovibrionales	Desulfovibrionaceae	Frigididesulfovibrio	Nc350_bin8	2632969	92.31	1.38	2.85231e+06	58	0.402665	Neotermes castaneus	Nc350	GCA_031269345.1	SAMN21242119	c__Deltaproteobacteria (UID3218)	this study
Bacteria	Desulfobacterota	Desulfovibrionia	Desulfovibrionales	Desulfovibrionaceae	Frigididesulfovibrio	Ncb351_bin26	2076655	75.28	7.47	2.75857e+06	59.5	0.0472137	Neotermes cubanus	Ncb351	GCA_031284245.1	SAMN21242143	c__Deltaproteobacteria (UID3218)	this study
Bacteria	Desulfobacterota	Desulfovibrionia	Desulfovibrionales	Desulfovibrionaceae	Frigididesulfovibrio	Nm470_bin82	2186379	83.21	3.05	2.62754e+06	60.8	0.120572	Neotermes meruensis	Nm470	GCA_031281815.1	SAMN21242266	c__Deltaproteobacteria (UID3218)	this study
Bacteria	Desulfobacterota	Desulfovibrionia	Desulfovibrionales	Desulfovibrionaceae	Frigididesulfovibrio	Nm470_bin149	1963072	75.84	2.07	2.58844e+06	60.1	0.211468	Neotermes meruensis	Nm470	GCA_031282465.1	SAMN21242233	c__Deltaproteobacteria (UID3218)	this study
Bacteria	Desulfobacterota	Desulfovibrionia	Desulfovibrionales	Desulfovibrionaceae	Frigididesulfovibrio	Pc512_bin87	2226111	86.98	1.78	2.55934e+06	56.2	0.061531	Prorhinotermes canalifrons	Pc512	GCA_031279825.1	SAMN21242339	c__Deltaproteobacteria (UID3218)	this study
Bacteria	Desulfobacterota	Desulfovibrionia	Desulfovibrionales	Desulfovibrionaceae	Frigididesulfovibrio	Roe453_bin138	2832608	95.56	0.59	2.96422e+06	59.2	0.166266	Roisinitermes ebogoensis	Roe453	GCA_031288535.1	SAMN21242585	c__Deltaproteobacteria (UID3218)	this study
					Frigididesulfovibrio					2.67119e+06	59.4733
Bacteria	Desulfobacterota	Desulfovibrionia	Desulfovibrionales	Desulfovibrionaceae	WRHT01	Gx485_bin154	2266660	94.08	1.88	2.40929e+06	60.7	0.0810115	Glyptotermes sp.	Gx485	GCA_031264465.1	SAMN21241562	c__Deltaproteobacteria (UID3218)	this study
Bacteria	Desulfobacterota	Desulfovibrionia	Desulfovibrionales	Desulfovibrionaceae	WRHT01	Gx481_bin32	2753392	92.7	1.18	2.97022e+06	54.4	0.128733	Glyptotermes sp.	Gx481	GCA_031266055.1	SAMN21241506	c__Deltaproteobacteria (UID3218)	this study
Bacteria	Desulfobacterota	Desulfovibrionia	Desulfovibrionales	Desulfovibrionaceae	WRHT01	Iy174_bin43	1810755	81.07	0	2.23357e+06	58.7	0.132119	Incisitermes snyderi	Iy174	GCA_031275645.1	SAMN21241836	c__Deltaproteobacteria (UID3218)	this study
Bacteria	Desulfobacterota	Desulfovibrionia	Desulfovibrionales	Desulfovibrionaceae	WRHT01	Nt197P3_bin127	1526648	73.12	3.58	2.08787e+06	58.1	0.0431616	Neocapritermes taracua	Nt197P3	GCA_009783115.1	SAMN12582042	c__Deltaproteobacteria (UID3218)	Hervé et al. 2020
Bacteria	Desulfobacterota	Desulfovibrionia	Desulfovibrionales	Desulfovibrionaceae	WRHT01	Nt197P3_bin4	1741358	77.51	1.78	2.24662e+06	58.2	0.101859	Neocapritermes taracua	Nt197P3	GCA_009782775.1	SAMN12582060	k__Bacteria (UID203)	Hervé et al. 2020
Bacteria	Desulfobacterota	Desulfovibrionia	Desulfovibrionales	Desulfovibrionaceae	WRHT01	TD116_bin81	2614366	94.08	0	2.77888e+06	54.1	0.348218	Odontotermes sp.	TD116	GCA_031285295.1	SAMN21242720	c__Deltaproteobacteria (UID3218)	this study
Bacteria	Desulfobacterota	Desulfovibrionia	Desulfovibrionales	Desulfovibrionaceae	WRHT01	Pc512_bin36	1856682	74.61	1.25	2.48852e+06	57.3	0.0305703	Prorhinotermes canalifrons	Pc512	GCA_031280335.1	SAMN21242319	c__Deltaproteobacteria (UID3218)	this study
Bacteria	Desulfobacterota	Desulfovibrionia	Desulfovibrionales	Desulfovibrionaceae	WRHT01	Zx50_bin2	1258980	50.91	5.58	2.47295e+06	49.7	0.0345123	Zootermopsis nevadensis	Zx50	GCA_031284965.1	SAMN21242737	c__Deltaproteobacteria (UID3216)	this study
					WRHT01					2.46099e+06	56.4
Bacteria	Desulfobacterota	Desulfovibrionia	Desulfovibrionales	Desulfovibrionaceae	WRKB01	Coa324_bin30	1419379	53.46	3.02	2.65503e+06	59.4	0.209578	Coatitermes kartaboensis	Coa324	GCA_031256275.1	SAMN21241223	c__Deltaproteobacteria (UID3216)	this study
Bacteria	Desulfobacterota	Desulfovibrionia	Desulfovibrionales	Desulfovibrionaceae	WRKB01	Fux382_bin3	1348229	55.5	0	2.42924e+06	58.6	0.311871	Furculitermes sp.	Fux382	GCA_031253875.1	SAMN21241344	k__Bacteria (UID3187)	this study
Bacteria	Desulfobacterota	Desulfovibrionia	Desulfovibrionales	Desulfovibrionaceae	WRKB01	Nl494_bin51	2031641	74.02	8.77	2.74472e+06	61.5	0.405723	Nasutitermes lujae	Nl494	GCA_031283005.1	SAMN21242204	k__Bacteria (UID3187)	this study
Bacteria	Desulfobacterota	Desulfovibrionia	Desulfovibrionales	Desulfovibrionaceae	WRKB01	Nt197P4_bin33	1477981	65.92	0.72	2.24208e+06	55.4	0.128608	Neocapritermes taracua	Nt197P4	GCA_009778295.1	SAMN12582102	c__Deltaproteobacteria (UID3216)	Hervé et al. 2020
Bacteria	Desulfobacterota	Desulfovibrionia	Desulfovibrionales	Desulfovibrionaceae	WRKB01	Th196P4_bin15	1810444	54.96	3.63	3.29411e+06	57.1	0.145337	Termes hospes	Th196P4	GCA_009776895.1	SAMN12582177	k__Bacteria (UID3187)	Hervé et al. 2020
					WRKB01					2.67304e+06	58.4
				Desulfovibrionaceae						2.58613e+06	58.4419
			Desulfovibrionales							2.58613e+06	58.4419
		Desulfovibrionia								2.58613e+06	58.4419
Bacteria	Desulfobacterota	Syntrophia	Syntrophales	JAAYKM01		Xx448_bin26	1288541	63.28	0.75	2.03625e+06	47.7	0.552476	Dicuspiditermes spinitibialis	Xx448	GCA_031285215.1	SAMN21242726	c__Deltaproteobacteria (UID3218)	this study
				JAAYKM01						2.03625e+06	47.7
Bacteria	Desulfobacterota	Syntrophia	Syntrophales	UBA5619	JAKAFS01	Lab288P3_bin216	1292049	59.81	2.08	2.16026e+06	57.8	0.0204286	Labiotermes labralis	Lab288P3	GCA_009779815.1	SAMN12581932	c__Deltaproteobacteria (UID3218)	Hervé et al. 2020
					JAKAFS01					2.16026e+06	57.8
				UBA5619						2.16026e+06	57.8
			Syntrophales							2.09825e+06	52.75
		Syntrophia								2.09825e+06	52.75
	Desulfobacterota									3.34233e+06	57.411
Bacteria	Desulfobacterota_E	Deferrimicrobia	Deferrimicrobiales	Deferrimicrobiaceae	UBA2219	Nt197P3_bin122	1738414	93.28	0.42	1.86365e+06	54.5	0.0591187	Neocapritermes taracua	Nt197P3	GCA_009783195.1	SAMN12582038	c__Deltaproteobacteria (UID3218)	Hervé et al. 2020
Bacteria	Desulfobacterota_E	Deferrimicrobia	Deferrimicrobiales	Deferrimicrobiaceae	UBA2219	Th196P3_bin84	977702	57.69	3.36	1.69475e+06	54.6	0.020052	Termes hospes	Th196P3	GCA_009777065.1	SAMN12582168	c__Deltaproteobacteria (UID3218)	Hervé et al. 2020
					UBA2219					1.7792e+06	54.55
				Deferrimicrobiaceae						1.7792e+06	54.55
			Deferrimicrobiales							1.7792e+06	54.55
		Deferrimicrobia								1.7792e+06	54.55
	Desulfobacterota_E									1.7792e+06	54.55
Bacteria	Desulfobacterota_F	Desulfuromonadia	Geobacterales	Geobacteraceae_A	WQYY01	Emb289P4_bin35	1719743	85.83	1.83	2.00366e+06	41.4	0.0444683	Embiratermes neotenicus	Emb289P4	GCA_009780995.1	SAMN12581813	c__Deltaproteobacteria (UID3218)	Hervé et al. 2020
					WQYY01					2.00366e+06	41.4
				Geobacteraceae_A						2.00366e+06	41.4
			Geobacterales							2.00366e+06	41.4
		Desulfuromonadia								2.00366e+06	41.4
	Desulfobacterota_F									2.00366e+06	41.4
Bacteria	Desulfobacterota_G	Syntrophorhabdia	Syntrophorhabdales	Syntrophorhabdaceae	PNOM01	Jx357_bin20	2061924	93.7	0.84	2.20056e+06	48.2	0.21502	Jugositermes tuberculatus	Jx357	GCA_031274925.1	SAMN21241862	c__Deltaproteobacteria (UID3218)	this study
					PNOM01					2.20056e+06	48.2
				Syntrophorhabdaceae						2.20056e+06	48.2
			Syntrophorhabdales							2.20056e+06	48.2
		Syntrophorhabdia								2.20056e+06	48.2
	Desulfobacterota_G									2.20056e+06	48.2
Bacteria	Dormibacterota	Dormibacteria	Dormibacterales	Dormibacteraceae		Cus372_bin20	2978301	65.49	2.78	4.54772e+06	70.8	0.345801	Polyspathotermes sulcifrons	Cus372	GCA_031254755.1	SAMN21241302		this study
				Dormibacteraceae						4.54772e+06	70.8
			Dormibacterales							4.54772e+06	70.8
		Dormibacteria								4.54772e+06	70.8
	Dormibacterota									4.54772e+06	70.8
Bacteria	Elusimicrobiota	Elusimicrobia	Elusimicrobiales	Elusimicrobiaceae	Elusimicrobium	Ehx436_bin12	1427815	92.13	0	1.54978e+06	47.5	0.127183	Euhamitermes sp.	Ehx436	GCA_031254225.1	SAMN21241325	k__Bacteria (UID1452)	this study
Bacteria	Elusimicrobiota	Elusimicrobia	Elusimicrobiales	Elusimicrobiaceae	Elusimicrobium	Lab288P4_bin46	1274471	61.8	0	2.06225e+06	47.4	0.111195	Labiotermes labralis	Lab288P4	GCA_009778915.1	SAMN12581978	k__Bacteria (UID2495)	Hervé et al. 2020
					Elusimicrobium					1.80602e+06	47.45
Bacteria	Elusimicrobiota	Elusimicrobia	Elusimicrobiales	Elusimicrobiaceae	UBA1174	Cc175_bin38	1165741	65.54	0.07	1.77867e+06	49.5	0.0665001	Cryptotermes cavifrons	Cc175	GCA_031259485.1	SAMN21241078	k__Bacteria (UID2495)	this study
Bacteria	Elusimicrobiota	Elusimicrobia	Elusimicrobiales	Elusimicrobiaceae	UBA1174	Cd354_bin122	1489428	84.01	0	1.77292e+06	41	0.0825833	Cryptotermes dudleyi	Cd354	GCA_031258375.1	SAMN21241120	k__Bacteria (UID2495)	this study
Bacteria	Elusimicrobiota	Elusimicrobia	Elusimicrobiales	Elusimicrobiaceae	UBA1174	Gx485_bin153	1569983	87.08	1.12	1.80292e+06	48.9	0.0610663	Glyptotermes sp.	Gx485	GCA_031264445.1	SAMN21241561	k__Bacteria (UID2495)	this study
Bacteria	Elusimicrobiota	Elusimicrobia	Elusimicrobiales	Elusimicrobiaceae	UBA1174	Hm464_bin23	1232868	84.73	1.12	1.45505e+06	40.6	0.0492438	Hodotermes mossambicus	Hm464	GCA_031262415.1	SAMN21241662	k__Bacteria (UID2495)	this study
Bacteria	Elusimicrobiota	Elusimicrobia	Elusimicrobiales	Elusimicrobiaceae	UBA1174	Mx356_bin5	951971	71.28	0	1.33554e+06	50.4	0.0930878	Macrotermes cf. amplus	Mx356	GCA_031271365.1	SAMN21242029	k__Bacteria (UID2495)	this study
					UBA1174					1.62902e+06	46.08
				Elusimicrobiaceae						1.67959e+06	46.4714
			Elusimicrobiales							1.67959e+06	46.4714
		Elusimicrobia								1.67959e+06	46.4714
Bacteria	Elusimicrobiota	Endomicrobia	Endomicrobiales	Endomicrobiaceae		Cf509_bin71	1517907	78.09	0	1.94379e+06	38.2	0.01733	Coptotermes formosanus	Cf509	GCA_031256695.1	SAMN21241202	k__Bacteria (UID2495)	this study
Bacteria	Elusimicrobiota	Endomicrobia	Endomicrobiales	Endomicrobiaceae		Hm464_bin133	443994	85.58	0	518806	24.9	0.462454	Hodotermes mossambicus	Hm464	GCA_031262885.1	SAMN21241638	k__Bacteria (UID2495)	this study
Bacteria	Elusimicrobiota	Endomicrobia	Endomicrobiales	Endomicrobiaceae		Hs463_bin78	1252252	65.84	1.23	1.90196e+06	37.3	0.0525442	Hodotermopsis sjoestedti	Hs463	GCA_031260765.1	SAMN21241744	k__Bacteria (UID2495)	this study
Bacteria	Elusimicrobiota	Endomicrobia	Endomicrobiales	Endomicrobiaceae		Im510_bin129	1890425	89.31	0.37	2.1167e+06	39.9	0.0533325	Incisitermes marginipennis	Im510	GCA_031277075.1	SAMN21241768	k__Bacteria (UID2495)	this study
Bacteria	Elusimicrobiota	Endomicrobia	Endomicrobiales	Endomicrobiaceae		Kf353_bin125	1042589	67.42	2.25	1.54641e+06	36.5	0.312126	Kalotermes flavicollis	Kf353	GCA_031274365.1	SAMN21241882	k__Bacteria (UID2495)	this study
Bacteria	Elusimicrobiota	Endomicrobia	Endomicrobiales	Endomicrobiaceae		Kf353_bin60	2162424	87.54	4.49	2.47021e+06	39.4	0.16257	Kalotermes flavicollis	Kf353	GCA_031273645.1	SAMN21241915	k__Bacteria (UID2495)	this study
Bacteria	Elusimicrobiota	Endomicrobia	Endomicrobiales	Endomicrobiaceae		Ncb351_bin78	1254713	92.13	0	1.36189e+06	41.2	1.43605	Neotermes cubanus	Ncb351	GCA_031283745.1	SAMN21242171	k__Bacteria (UID2495)	this study
Bacteria	Elusimicrobiota	Endomicrobia	Endomicrobiales	Endomicrobiaceae		Nm470_bin11	1509739	79.03	1.29	1.91034e+06	37.1	0.168978	Neotermes meruensis	Nm470	GCA_031282945.1	SAMN21242213	k__Bacteria (UID2495)	this study
Bacteria	Elusimicrobiota	Endomicrobia	Endomicrobiales	Endomicrobiaceae		Po218_bin99	1546514	60.11	4.49	2.57281e+06	35.3	0.0466369	Porotermes adamsoni	Po218	GCA_031289555.1	SAMN21242534	k__Bacteria (UID2495)	this study
Bacteria	Elusimicrobiota	Endomicrobia	Endomicrobiales	Endomicrobiaceae		Rs511_bin47	2155969	93.26	1.12	2.31178e+06	37.7	0.0759246	Reticulitermes flavipes	Rs511	GCA_031287095.1	SAMN21242638	k__Bacteria (UID2495)	this study
Bacteria	Elusimicrobiota	Endomicrobia	Endomicrobiales	Endomicrobiaceae		Roe453_bin9	1357215	96.63	1.12	1.40455e+06	33.8	0.105102	Roisinitermes ebogoensis	Roe453	GCA_031287735.1	SAMN21242620	k__Bacteria (UID2495)	this study
Bacteria	Elusimicrobiota	Endomicrobia	Endomicrobiales	Endomicrobiaceae		Zx50_bin50	694552	50.27	1.12	1.38164e+06	35.4	0.119043	Zootermopsis nevadensis	Zx50	GCA_031284775.1	SAMN21242747	k__Bacteria (UID2495)	this study
Bacteria	Elusimicrobiota	Endomicrobia	Endomicrobiales	Endomicrobiaceae	Endomicrobium	Emb289P1_bin41	1215993	72.2	1.23	1.6842e+06	39.5	0.0152225	Embiratermes neotenicus	Emb289P1	GCA_009785695.1	SAMN12581731	k__Bacteria (UID2495)	Hervé et al. 2020
Bacteria	Elusimicrobiota	Endomicrobia	Endomicrobiales	Endomicrobiaceae	Endomicrobium	Emb289P3_bin85	1897585	96.56	0	1.96519e+06	39.6	0.102331	Embiratermes neotenicus	Emb289P3	GCA_009781315.1	SAMN12581797	k__Bacteria (UID2495)	Hervé et al. 2020
Bacteria	Elusimicrobiota	Endomicrobia	Endomicrobiales	Endomicrobiaceae	Endomicrobium	Gx485_bin123	2258665	85.39	0	2.64512e+06	39.2	0.0558077	Glyptotermes sp.	Gx485	GCA_031264895.1	SAMN21241547	k__Bacteria (UID2495)	this study
Bacteria	Elusimicrobiota	Endomicrobia	Endomicrobiales	Endomicrobiaceae	Endomicrobium	Lab288P3_bin37	1953071	92.13	1.12	2.11991e+06	38.2	0.042773	Labiotermes labralis	Lab288P3	GCA_009779605.1	SAMN12581943	k__Bacteria (UID2495)	Hervé et al. 2020
Bacteria	Elusimicrobiota	Endomicrobia	Endomicrobiales	Endomicrobiaceae	Endomicrobium	Lab288P4_bin38	1889886	94.38	1.23	2.00242e+06	38	0.0466862	Labiotermes labralis	Lab288P4	GCA_009778965.1	SAMN12581975	k__Bacteria (UID2495)	Hervé et al. 2020
Bacteria	Elusimicrobiota	Endomicrobia	Endomicrobiales	Endomicrobiaceae	Endomicrobium	Mx356_bin47	1887305	95.44	0	1.97748e+06	42.7	0.151189	Macrotermes cf. amplus	Mx356	GCA_031271405.1	SAMN21242027	k__Bacteria (UID2495)	this study
Bacteria	Elusimicrobiota	Endomicrobia	Endomicrobiales	Endomicrobiaceae	Endomicrobium	Nt197P4_bin29	2380768	97.75	1.12	2.43557e+06	39.7	0.859011	Neocapritermes taracua	Nt197P4	GCA_009778325.1	SAMN12582100	k__Bacteria (UID2495)	Hervé et al. 2020
Bacteria	Elusimicrobiota	Endomicrobia	Endomicrobiales	Endomicrobiaceae	Endomicrobium	Cu122P5_bin43	1578700	69.86	2.72	2.25981e+06	44.5	0.0392159	Nitiditermes sp. A	Cu122P5	GCA_009782015.1	SAMN12581700	k__Bacteria (UID2495)	Hervé et al. 2020
Bacteria	Elusimicrobiota	Endomicrobia	Endomicrobiales	Endomicrobiaceae	Endomicrobium	Pcl387_bin121	2009061	97.69	0	2.05657e+06	36.3	0.216383	Procryptotermes leewardensis	Pcl387	GCA_031279415.1	SAMN21242361	k__Bacteria (UID2495)	this study
Bacteria	Elusimicrobiota	Endomicrobia	Endomicrobiales	Endomicrobiaceae	Endomicrobium	Roe453_bin70	1188626	58.57	0	2.02941e+06	39.7	0.046219	Roisinitermes ebogoensis	Roe453	GCA_031287925.1	SAMN21242613	k__Bacteria (UID2495)	this study
Bacteria	Elusimicrobiota	Endomicrobia	Endomicrobiales	Endomicrobiaceae	Endomicrobium	Th196P4_bin33	2292577	91.61	6.33	2.50254e+06	40.3	0.156531	Termes hospes	Th196P4	GCA_009776745.1	SAMN12582186	k__Bacteria (UID203)	Hervé et al. 2020
					Endomicrobium					2.15256e+06	39.7909
Bacteria	Elusimicrobiota	Endomicrobia	Endomicrobiales	Endomicrobiaceae	Endomicrobium_A	Ct408_bin22	1166988	94.38	0	1.23648e+06	34.1	0.318518	Calcaritermes temnocephalus	Ct408	GCA_031255495.1	SAMN21241263	k__Bacteria (UID2495)	this study
Bacteria	Elusimicrobiota	Endomicrobia	Endomicrobiales	Endomicrobiaceae	Endomicrobium_A	Ct408_bin36	562085	76.78	4.25	732072	27.6	9.44307	Calcaritermes temnocephalus	Ct408	GCA_031255375.1	SAMN21241268	k__Bacteria (UID2495)	this study
Bacteria	Elusimicrobiota	Endomicrobia	Endomicrobiales	Endomicrobiaceae	Endomicrobium_A	Cc175_bin54	779872	63.85	5.06	1.22141e+06	31.6	0.0732875	Cryptotermes cavifrons	Cc175	GCA_031259375.1	SAMN21241085	k__Bacteria (UID203)	this study
Bacteria	Elusimicrobiota	Endomicrobia	Endomicrobiales	Endomicrobiaceae	Endomicrobium_A	Cd354_bin52	1051938	90.64	0	1.16057e+06	31.1	0.425581	Cryptotermes dudleyi	Cd354	GCA_031257835.1	SAMN21241147	k__Bacteria (UID2495)	this study
Bacteria	Elusimicrobiota	Endomicrobia	Endomicrobiales	Endomicrobiaceae	Endomicrobium_A	Gsp477_bin175	1259240	94.32	0	1.33507e+06	30.8	0.098623	Glyptotermes sp.	Gsp477	GCA_031268145.1	SAMN21241401	k__Bacteria (UID2495)	this study
Bacteria	Elusimicrobiota	Endomicrobia	Endomicrobiales	Endomicrobiaceae	Endomicrobium_A	Gx481_bin165	394984	50.91	0	775848	27.2	0.196575	Glyptotermes sp.	Gx481	GCA_031266535.1	SAMN21241479	k__Bacteria (UID203)	this study
Bacteria	Elusimicrobiota	Endomicrobia	Endomicrobiales	Endomicrobiaceae	Endomicrobium_A	Gx485_bin159	909775	67.82	1.12	1.34146e+06	35.7	0.205528	Glyptotermes sp.	Gx485	GCA_031264425.1	SAMN21241563	k__Bacteria (UID2495)	this study
Bacteria	Elusimicrobiota	Endomicrobia	Endomicrobiales	Endomicrobiaceae	Endomicrobium_A	Gx481_bin217	827877	59.55	0	1.39022e+06	31.7	0.213099	Glyptotermes sp.	Gx481	GCA_031266185.1	SAMN21241499	k__Bacteria (UID2495)	this study
Bacteria	Elusimicrobiota	Endomicrobia	Endomicrobiales	Endomicrobiaceae	Endomicrobium_A	Gsp477_bin38	1277136	94.01	0	1.35851e+06	34.2	0.310241	Glyptotermes sp.	Gsp477	GCA_031267795.1	SAMN21241419	k__Bacteria (UID2495)	this study
Bacteria	Elusimicrobiota	Endomicrobia	Endomicrobiales	Endomicrobiaceae	Endomicrobium_A	Gx485_bin199	986526	85.39	1.12	1.15532e+06	33.4	0.446819	Glyptotermes sp.	Gx485	GCA_031264105.1	SAMN21241577	k__Bacteria (UID2495)	this study
Bacteria	Elusimicrobiota	Endomicrobia	Endomicrobiales	Endomicrobiaceae	Endomicrobium_A	Gx481_bin60	969322	68.87	1.19	1.40747e+06	33.8	1.05614	Glyptotermes sp.	Gx481	GCA_031265775.1	SAMN21241518	k__Bacteria (UID2495)	this study
Bacteria	Elusimicrobiota	Endomicrobia	Endomicrobiales	Endomicrobiaceae	Endomicrobium_A	Gx485_bin218	249549	56.18	0	444195	23.8	1.69195	Glyptotermes sp.	Gx485	GCA_031263865.1	SAMN21241589	k__Bacteria (UID2495)	this study
Bacteria	Elusimicrobiota	Endomicrobia	Endomicrobiales	Endomicrobiaceae	Endomicrobium_A	Gx485_bin172	801952	81.65	1.69	982182	30.4	1.76204	Glyptotermes sp.	Gx485	GCA_031264325.1	SAMN21241569	k__Bacteria (UID203)	this study
Bacteria	Elusimicrobiota	Endomicrobia	Endomicrobiales	Endomicrobiaceae	Endomicrobium_A	Gsp477_bin5	758044	91.76	0	826116	33.5	2.70227	Glyptotermes sp.	Gsp477	GCA_031267715.1	SAMN21241425	k__Bacteria (UID2495)	this study
Bacteria	Elusimicrobiota	Endomicrobia	Endomicrobiales	Endomicrobiaceae	Endomicrobium_A	Hm464_bin156	985755	94.55	9.09	1.04258e+06	33.2	0.0942572	Hodotermes mossambicus	Hm464	GCA_031262725.1	SAMN21241645	k__Bacteria (UID2495)	this study
Bacteria	Elusimicrobiota	Endomicrobia	Endomicrobiales	Endomicrobiaceae	Endomicrobium_A	Hm464_bin52	446572	65.15	1.41	685452	27.4	0.129134	Hodotermes mossambicus	Hm464	GCA_031262135.1	SAMN21241675	k__Bacteria (UID2495)	this study
Bacteria	Elusimicrobiota	Endomicrobia	Endomicrobiales	Endomicrobiaceae	Endomicrobium_A	Hm464_bin172	936649	86.35	1.12	1.08471e+06	27.8	0.177744	Hodotermes mossambicus	Hm464	GCA_031262585.1	SAMN21241653	k__Bacteria (UID2495)	this study
Bacteria	Elusimicrobiota	Endomicrobia	Endomicrobiales	Endomicrobiaceae	Endomicrobium_A	Hm464_bin99	483639	85.96	2.25	562633	27	0.628305	Hodotermes mossambicus	Hm464	GCA_031261715.1	SAMN21241696	k__Bacteria (UID2495)	this study
Bacteria	Elusimicrobiota	Endomicrobia	Endomicrobiales	Endomicrobiaceae	Endomicrobium_A	Hs463_bin53	1108012	87.27	9.55	1.26964e+06	35.7	0.102415	Hodotermopsis sjoestedti	Hs463	GCA_031260905.1	SAMN21241735	k__Bacteria (UID2495)	this study
Bacteria	Elusimicrobiota	Endomicrobia	Endomicrobiales	Endomicrobiaceae	Endomicrobium_A	Hs463_bin80	989969	83.9	1.12	1.17994e+06	35.5	1.08504	Hodotermopsis sjoestedti	Hs463	GCA_031260705.1	SAMN21241747	k__Bacteria (UID2495)	this study
Bacteria	Elusimicrobiota	Endomicrobia	Endomicrobiales	Endomicrobiaceae	Endomicrobium_A	Iy174_bin31	1237699	96.63	0	1.28086e+06	31.2	0.535041	Incisitermes snyderi	Iy174	GCA_031275795.1	SAMN21241831	k__Bacteria (UID203)	this study
Bacteria	Elusimicrobiota	Endomicrobia	Endomicrobiales	Endomicrobiaceae	Endomicrobium_A	Kf353_bin3	916062	81.77	2.25	1.12029e+06	32.2	0.306536	Kalotermes flavicollis	Kf353	GCA_031273885.1	SAMN21241903	k__Bacteria (UID2495)	this study
Bacteria	Elusimicrobiota	Endomicrobia	Endomicrobiales	Endomicrobiaceae	Endomicrobium_A	Kf353_bin142	689618	55.74	0	1.2372e+06	34	0.478835	Kalotermes flavicollis	Kf353	GCA_031274155.1	SAMN21241891	k__Bacteria (UID2495)	this study
Bacteria	Elusimicrobiota	Endomicrobia	Endomicrobiales	Endomicrobiaceae	Endomicrobium_A	Kf353_bin21	535010	84.64	0	632101	25.8	4.65673	Kalotermes flavicollis	Kf353	GCA_031273925.1	SAMN21241899	k__Bacteria (UID2495)	this study
Bacteria	Elusimicrobiota	Endomicrobia	Endomicrobiales	Endomicrobiaceae	Endomicrobium_A	Md513_bin31	795254	90.64	0	877376	31	0.0970894	Mastotermes darwinensis	Md513	GCA_031272445.1	SAMN21241975	k__Bacteria (UID2495)	this study
Bacteria	Elusimicrobiota	Endomicrobia	Endomicrobiales	Endomicrobiaceae	Endomicrobium_A	Md513_bin60	698591	63.67	0	1.09721e+06	35.2	0.419219	Mastotermes darwinensis	Md513	GCA_031272265.1	SAMN21241985	k__Bacteria (UID2495)	this study
Bacteria	Elusimicrobiota	Endomicrobia	Endomicrobiales	Endomicrobiaceae	Endomicrobium_A	Nc350_bin26	808055	90.57	1.12	892188	32.4	0.284789	Neotermes castaneus	Nc350	GCA_031269945.1	SAMN21242096	k__Bacteria (UID2495)	this study
Bacteria	Elusimicrobiota	Endomicrobia	Endomicrobiales	Endomicrobiaceae	Endomicrobium_A	Nc350_bin45	1332927	96.63	1.84	1.37941e+06	31.1	0.335216	Neotermes castaneus	Nc350	GCA_031269735.1	SAMN21242104	k__Bacteria (UID2495)	this study
Bacteria	Elusimicrobiota	Endomicrobia	Endomicrobiales	Endomicrobiaceae	Endomicrobium_A	Nc350_bin114	609713	59.18	0	1.03027e+06	31.1	1.91147	Neotermes castaneus	Nc350	GCA_031271205.1	SAMN21242040	k__Bacteria (UID2495)	this study
Bacteria	Elusimicrobiota	Endomicrobia	Endomicrobiales	Endomicrobiaceae	Endomicrobium_A	Nc350_bin89	920991	80.9	0.37	1.13843e+06	32.6	2.43371	Neotermes castaneus	Nc350	GCA_031269295.1	SAMN21242121	k__Bacteria (UID2495)	this study
Bacteria	Elusimicrobiota	Endomicrobia	Endomicrobiales	Endomicrobiaceae	Endomicrobium_A	Ncb351_bin15	1093503	74.58	1.19	1.46621e+06	33.9	1.24495	Neotermes cubanus	Ncb351	GCA_031284395.1	SAMN21242138	k__Bacteria (UID2495)	this study
Bacteria	Elusimicrobiota	Endomicrobia	Endomicrobiales	Endomicrobiaceae	Endomicrobium_A	Ncb351_bin50	659866	61.72	1.29	1.06913e+06	33.5	1.82768	Neotermes cubanus	Ncb351	GCA_031283985.1	SAMN21242154	k__Bacteria (UID2495)	this study
Bacteria	Elusimicrobiota	Endomicrobia	Endomicrobiales	Endomicrobiaceae	Endomicrobium_A	Nm470_bin63	1058414	95.32	0	1.11038e+06	31.2	0.17958	Neotermes meruensis	Nm470	GCA_031281995.1	SAMN21242258	k__Bacteria (UID2495)	this study
Bacteria	Elusimicrobiota	Endomicrobia	Endomicrobiales	Endomicrobiaceae	Endomicrobium_A	Nm470_bin135	719205	91.76	0	783789	30.8	0.443746	Neotermes meruensis	Nm470	GCA_031282525.1	SAMN21242229	k__Bacteria (UID2495)	this study
Bacteria	Elusimicrobiota	Endomicrobia	Endomicrobiales	Endomicrobiaceae	Endomicrobium_A	Nm470_bin18	582188	91.01	1.12	639697	29	0.639454	Neotermes meruensis	Nm470	GCA_031282355.1	SAMN21242238	k__Bacteria (UID2495)	this study
Bacteria	Elusimicrobiota	Endomicrobia	Endomicrobiales	Endomicrobiaceae	Endomicrobium_A	Nm470_bin124	1251993	96.63	0	1.29566e+06	33.8	0.847221	Neotermes meruensis	Nm470	GCA_031282625.1	SAMN21242224	k__Bacteria (UID2495)	this study
Bacteria	Elusimicrobiota	Endomicrobia	Endomicrobiales	Endomicrobiaceae	Endomicrobium_A	Po218_bin4	1113224	94.38	6.74	1.17951e+06	32.6	0.110109	Porotermes adamsoni	Po218	GCA_031290155.1	SAMN21242503	k__Bacteria (UID2495)	this study
Bacteria	Elusimicrobiota	Endomicrobia	Endomicrobiales	Endomicrobiaceae	Endomicrobium_A	Po218_bin97	1277048	86.14	3.37	1.48253e+06	32.3	0.12432	Porotermes adamsoni	Po218	GCA_031289585.1	SAMN21242533	k__Bacteria (UID2495)	this study
Bacteria	Elusimicrobiota	Endomicrobia	Endomicrobiales	Endomicrobiaceae	Endomicrobium_A	Po218_bin113	1182413	92.88	0	1.27305e+06	36.3	0.224048	Porotermes adamsoni	Po218	GCA_031290625.1	SAMN21242479	k__Bacteria (UID2495)	this study
Bacteria	Elusimicrobiota	Endomicrobia	Endomicrobiales	Endomicrobiaceae	Endomicrobium_A	Po218_bin119	409366	52.73	0	776344	30.6	0.764363	Porotermes adamsoni	Po218	GCA_031290575.1	SAMN21242483	k__Bacteria (UID2495)	this study
Bacteria	Elusimicrobiota	Endomicrobia	Endomicrobiales	Endomicrobiaceae	Endomicrobium_A	Po218_bin49	598024	74.72	2.31	800353	31.1	6.53105	Porotermes adamsoni	Po218	GCA_031290055.1	SAMN21242509	k__Bacteria (UID2495)	this study
Bacteria	Elusimicrobiota	Endomicrobia	Endomicrobiales	Endomicrobiaceae	Endomicrobium_A	Pq454_bin17	525386	55.14	0.58	952822	32.2	0.0767794	Porotermes quadricollis	Pq454	GCA_031289525.1	SAMN21242536	k__Bacteria (UID2495)	this study
Bacteria	Elusimicrobiota	Endomicrobia	Endomicrobiales	Endomicrobiaceae	Endomicrobium_A	Pq454_bin6	1035476	95.13	0	1.08849e+06	37.2	0.18526	Porotermes quadricollis	Pq454	GCA_031289055.1	SAMN21242558	k__Bacteria (UID2495)	this study
Bacteria	Elusimicrobiota	Endomicrobia	Endomicrobiales	Endomicrobiaceae	Endomicrobium_A	Pcl387_bin10	1406045	68.97	4.06	2.03863e+06	33.1	0.104363	Procryptotermes leewardensis	Pcl387	GCA_031279625.1	SAMN21242349	k__Bacteria (UID2495)	this study
Bacteria	Elusimicrobiota	Endomicrobia	Endomicrobiales	Endomicrobiaceae	Endomicrobium_A	Pcl387_bin17	1322514	94.01	2.25	1.40678e+06	30.9	0.130099	Procryptotermes leewardensis	Pcl387	GCA_031278955.1	SAMN21242384	k__Bacteria (UID2495)	this study
Bacteria	Elusimicrobiota	Endomicrobia	Endomicrobiales	Endomicrobiaceae	Endomicrobium_A	Pcl387_bin170	1296191	96.63	0.37	1.3414e+06	32.5	0.315574	Procryptotermes leewardensis	Pcl387	GCA_031278895.1	SAMN21242385	k__Bacteria (UID2495)	this study
Bacteria	Elusimicrobiota	Endomicrobia	Endomicrobiales	Endomicrobiaceae	Endomicrobium_A	Pcl387_bin82	981521	63.64	1.5	1.5423e+06	33.9	1.44358	Procryptotermes leewardensis	Pcl387	GCA_031278115.1	SAMN21242423	k__Bacteria (UID2495)	this study
Bacteria	Elusimicrobiota	Endomicrobia	Endomicrobiales	Endomicrobiaceae	Endomicrobium_A	Pcl387_bin119	829451	53.66	1.12	1.54575e+06	33.8	1.57792	Procryptotermes leewardensis	Pcl387	GCA_031279375.1	SAMN21242359	k__Bacteria (UID2495)	this study
Bacteria	Elusimicrobiota	Endomicrobia	Endomicrobiales	Endomicrobiaceae	Endomicrobium_A	Pcl387_bin51	531752	54.55	0	974797	33.1	5.70654	Procryptotermes leewardensis	Pcl387	GCA_031278405.1	SAMN21242409	k__Bacteria (UID2495)	this study
Bacteria	Elusimicrobiota	Endomicrobia	Endomicrobiales	Endomicrobiaceae	Endomicrobium_A	Rs511_bin67	983946	96.63	1.12	1.01826e+06	34	0.162682	Reticulitermes flavipes	Rs511	GCA_031286985.1	SAMN21242643	k__Bacteria (UID2495)	this study
Bacteria	Elusimicrobiota	Endomicrobia	Endomicrobiales	Endomicrobiaceae	Endomicrobium_A	Rs511_bin77	791676	67.27	5.45	1.17686e+06	35.9	2.10389	Reticulitermes flavipes	Rs511	GCA_031286885.1	SAMN21242647	k__Bacteria (UID2495)	this study
Bacteria	Elusimicrobiota	Endomicrobia	Endomicrobiales	Endomicrobiaceae	Endomicrobium_A	Roe453_bin8	1263672	94.38	0	1.33892e+06	31.3	0.843102	Roisinitermes ebogoensis	Roe453	GCA_031287855.1	SAMN21242617	k__Bacteria (UID2495)	this study
					Endomicrobium_A					1.11882e+06	32.0212
Bacteria	Elusimicrobiota	Endomicrobia	Endomicrobiales	Endomicrobiaceae	WQVR01	Emb289P1_bin39	1024352	72.15	0	1.41975e+06	41.2	0.0144404	Embiratermes neotenicus	Emb289P1	GCA_009785775.1	SAMN12581728	k__Bacteria (UID2495)	Hervé et al. 2020
					WQVR01					1.41975e+06	41.2
				Endomicrobiaceae						1.37786e+06	33.9566
			Endomicrobiales							1.37786e+06	33.9566
		Endomicrobia								1.37786e+06	33.9566
	Elusimicrobiota									1.40331e+06	35.012
Bacteria	Fibrobacterota	Chitinivibrionia	Chitinivibrionales	Chitinispirillaceae		Pal332_bin12	2574232	89.35	0	2.88107e+06	52.4	0.248275	Palmitermes impostor	Pal332	GCA_031281225.1	SAMN21242284	k__Bacteria (UID2495)	this study
Bacteria	Fibrobacterota	Chitinivibrionia	Chitinivibrionales	Chitinispirillaceae		Spi319_bin3	2635164	91.14	1.65	2.89134e+06	49.1	0.22327	Spinitermes trispinosus	Spi319	GCA_031286265.1	SAMN21242673	k__Bacteria (UID2495)	this study
Bacteria	Fibrobacterota	Chitinivibrionia	Chitinivibrionales	Chitinispirillaceae	GUT77	Co191P1_bin56	2894567	95.22	1.1	3.03987e+06	55.5	0.561142	Cornitermes sp.	Co191P1	GCA_009786575.1	SAMN12581628	k__Bacteria (UID2495)	Hervé et al. 2020
Bacteria	Fibrobacterota	Chitinivibrionia	Chitinivibrionales	Chitinispirillaceae	GUT77	Co191P1_bin79	2932782	97.41	0	3.01076e+06	54.4	1.51213	Cornitermes sp.	Co191P1	GCA_009787965.1	SAMN12581637	k__Bacteria (UID2495)	Hervé et al. 2020
Bacteria	Fibrobacterota	Chitinivibrionia	Chitinivibrionales	Chitinispirillaceae	GUT77	Co191P3_bin13	2392657	87.52	5.49	2.73384e+06	56.2	0.491654	Cornitermes sp.	Co191P3	GCA_009787845.1	SAMN12581647	k__Bacteria (UID2495)	Hervé et al. 2020
Bacteria	Fibrobacterota	Chitinivibrionia	Chitinivibrionales	Chitinispirillaceae	GUT77	Co191P3_bin71	2683290	98.51	0	2.72388e+06	54.9	3.14287	Cornitermes sp.	Co191P3	GCA_009786415.1	SAMN12581666	k__Bacteria (UID2495)	Hervé et al. 2020
Bacteria	Fibrobacterota	Chitinivibrionia	Chitinivibrionales	Chitinispirillaceae	GUT77	Cyl330_bin21	1970967	67.21	0	2.93255e+06	56.3	0.155006	Cylindrotermes parvignathus	Cyl330	GCA_031254445.1	SAMN21241316	k__Bacteria (UID2495)	this study
Bacteria	Fibrobacterota	Chitinivibrionia	Chitinivibrionales	Chitinispirillaceae	GUT77	Nx346_bin10	2276088	64.47	1.1	3.53046e+06	53.6	3.16144	Nasutitermes ephratae	Nx346	GCA_031281485.1	SAMN21242276	k__Bacteria (UID2495)	this study
Bacteria	Fibrobacterota	Chitinivibrionia	Chitinivibrionales	Chitinispirillaceae	GUT77	Nl494_bin39	2579755	87.91	2.2	2.93454e+06	54.6	1.0752	Nasutitermes lujae	Nl494	GCA_031283085.1	SAMN21242202	k__Bacteria (UID2495)	this study
					GUT77					2.98656e+06	55.0714
Bacteria	Fibrobacterota	Chitinivibrionia	Chitinivibrionales	Chitinispirillaceae	WRCH01	Ehx436_bin27	3684628	98.84	1.1	3.72787e+06	43.5	0.220834	Euhamitermes sp.	Ehx436	GCA_031254105.1	SAMN21241332	k__Bacteria (UID2495)	this study
Bacteria	Fibrobacterota	Chitinivibrionia	Chitinivibrionales	Chitinispirillaceae	WRCH01	Lab288P3_bin119	2865785	90.89	2.2	3.15303e+06	45.7	0.0598121	Labiotermes labralis	Lab288P3	GCA_009784115.1	SAMN12581900	k__Bacteria (UID2495)	Hervé et al. 2020
Bacteria	Fibrobacterota	Chitinivibrionia	Chitinivibrionales	Chitinispirillaceae	WRCH01	Nct323_bin23	1725811	58.15	2.2	2.96786e+06	44.4	0.146789	Neocapritermes taracua	Nct323	GCA_031283355.1	SAMN21242189	k__Bacteria (UID2495)	this study
					WRCH01					3.28292e+06	44.5333
				Chitinispirillaceae						3.04392e+06	51.7167
Bacteria	Fibrobacterota	Chitinivibrionia	Chitinivibrionales	WRFX01		Cx337_bin26	2233221	96.7	0	2.30943e+06	38.8	0.2098	Constrictotermes cavifrons	Cx337	GCA_031254455.1	SAMN21241313	k__Bacteria (UID2495)	this study
Bacteria	Fibrobacterota	Chitinivibrionia	Chitinivibrionales	WRFX01	WRFX01	Lab288P1_bin58	2502114	95.6	0	2.61727e+06	42.6	0.0539913	Labiotermes labralis	Lab288P1	GCA_009779925.1	SAMN12581866	k__Bacteria (UID2495)	Hervé et al. 2020
Bacteria	Fibrobacterota	Chitinivibrionia	Chitinivibrionales	WRFX01	WRFX01	Mp193P3_bin36	2691549	93.22	5.49	2.88731e+06	39.5	0.234442	Microcerotermes parvus	Mp193P3	GCA_009787445.1	SAMN12581994	k__Bacteria (UID2495)	Hervé et al. 2020
					WRFX01					2.75229e+06	41.05
				WRFX01						2.60467e+06	40.3
			Chitinivibrionales							2.95607e+06	49.4333
		Chitinivibrionia								2.95607e+06	49.4333
Bacteria	Fibrobacterota	Fibrobacteria	Fibrobacterales	Fibrobacteraceae		Mx356_bin10	2279514	84.48	0	2.69829e+06	48.1	0.237582	Macrotermes cf. amplus	Mx356	GCA_031271785.1	SAMN21242007	k__Bacteria (UID2495)	this study
Bacteria	Fibrobacterota	Fibrobacteria	Fibrobacterales	Fibrobacteraceae		Pal332_bin17	2570314	92.24	0	2.78655e+06	42	0.205732	Palmitermes impostor	Pal332	GCA_031281155.1	SAMN21242287	k__Bacteria (UID2495)	this study
Bacteria	Fibrobacterota	Fibrobacteria	Fibrobacterales	Fibrobacteraceae	Fibromonas	Coa324_bin40	2931916	89.66	9.14	3.27004e+06	42.5	2.51554	Coatitermes kartaboensis	Coa324	GCA_031256255.1	SAMN21241225	k__Bacteria (UID2495)	this study
Bacteria	Fibrobacterota	Fibrobacteria	Fibrobacterales	Fibrobacteraceae	Fibromonas	Co191P1_bin69	2140379	86.26	1.65	2.48131e+06	43.2	0.639449	Cornitermes sp.	Co191P1	GCA_009788135.1	SAMN12581633	k__Bacteria (UID2495)	Hervé et al. 2020
Bacteria	Fibrobacterota	Fibrobacteria	Fibrobacterales	Fibrobacteraceae	Fibromonas	Co191P3_bin40	1882916	70.15	2.2	2.68413e+06	42.6	0.177894	Cornitermes sp.	Co191P3	GCA_009787645.1	SAMN12581658	k__Bacteria (UID2495)	Hervé et al. 2020
Bacteria	Fibrobacterota	Fibrobacteria	Fibrobacterales	Fibrobacteraceae	Fibromonas	Co191P4_bin13	3099352	85.16	1.16	3.63945e+06	42.2	0.240663	Cornitermes sp.	Co191P4	GCA_009786285.1	SAMN12581669	k__Bacteria (UID2495)	Hervé et al. 2020
Bacteria	Fibrobacterota	Fibrobacteria	Fibrobacterales	Fibrobacteraceae	Fibromonas	Mcx344_bin62	1976041	69.78	6.89	2.83182e+06	45.3	0.345335	Microcerotermes sp.	Mcx344	GCA_031273065.1	SAMN21241945	k__Bacteria (UID2495)	this study
Bacteria	Fibrobacterota	Fibrobacteria	Fibrobacterales	Fibrobacteraceae	Fibromonas	Mcx344_bin28	1961323	65.2	0	3.00816e+06	44.5	1.27233	Microcerotermes sp.	Mcx344	GCA_031273195.1	SAMN21241939	k__Bacteria (UID2495)	this study
Bacteria	Fibrobacterota	Fibrobacteria	Fibrobacterales	Fibrobacteraceae	Fibromonas	Nc150P3_bin18	2254897	61.21	8.62	3.68387e+06	40.8	0.704567	Nasutitermes corniger	Nc150P3	GCA_009787235.1	SAMN12582006	k__Bacteria (UID2495)	Hervé et al. 2020
Bacteria	Fibrobacterota	Fibrobacteria	Fibrobacterales	Fibrobacteraceae	Fibromonas	Nc150P4_bin10	1638056	58.21	6.04	2.81405e+06	43.4	0.256376	Nasutitermes corniger	Nc150P4	GCA_009787165.1	SAMN12582010	k__Bacteria (UID2495)	Hervé et al. 2020
Bacteria	Fibrobacterota	Fibrobacteria	Fibrobacterales	Fibrobacteraceae	Fibromonas	Nx346_bin46	2712574	84.72	1.1	3.20181e+06	40.3	0.333121	Nasutitermes ephratae	Nx346	GCA_031281275.1	SAMN21242283	k__Bacteria (UID2495)	this study
Bacteria	Fibrobacterota	Fibrobacteria	Fibrobacterales	Fibrobacteraceae	Fibromonas	Nx346_bin40	2561440	79.47	0	3.22315e+06	40.2	1.07509	Nasutitermes ephratae	Nx346	GCA_031281345.1	SAMN21242281	k__Bacteria (UID203)	this study
Bacteria	Fibrobacterota	Fibrobacteria	Fibrobacterales	Fibrobacteraceae	Fibromonas	Nx346_bin45	2294510	83.49	2.2	2.74825e+06	42.3	1.16577	Nasutitermes ephratae	Nx346	GCA_031281265.1	SAMN21242282	k__Bacteria (UID203)	this study
Bacteria	Fibrobacterota	Fibrobacteria	Fibrobacterales	Fibrobacteraceae	Fibromonas	Nct323_bin22	1336218	53.22	0.55	2.51074e+06	44.2	0.118744	Neocapritermes taracua	Nct323	GCA_031283345.1	SAMN21242188	k__Bacteria (UID2495)	this study
Bacteria	Fibrobacterota	Fibrobacteria	Fibrobacterales	Fibrobacteraceae	Fibromonas	Spi319_bin2	3187493	96.7	1.1	3.29627e+06	41.1	0.195532	Spinitermes trispinosus	Spi319	GCA_031286305.1	SAMN21242670	k__Bacteria (UID203)	this study
Bacteria	Fibrobacterota	Fibrobacteria	Fibrobacterales	Fibrobacteraceae	Fibromonas	Th196P3_bin8	2225524	89.56	7.14	2.48495e+06	42.1	0.0645224	Termes hospes	Th196P3	GCA_009777135.1	SAMN12582165	k__Bacteria (UID203)	Hervé et al. 2020
					Fibromonas					2.99129e+06	42.4786
				Fibrobacteraceae						2.96018e+06	42.8
			Fibrobacterales							2.96018e+06	42.8
		Fibrobacteria								2.96018e+06	42.8
	Fibrobacterota									2.95819e+06	46.0097
Bacteria	Fusobacteriota	Fusobacteriia	Fusobacteriales	Fusobacteriaceae		Md513_bin107	2015641	90.45	0	2.22846e+06	50.9	0.0663471	Mastotermes darwinensis	Md513	GCA_031272945.1	SAMN21241949	p__Firmicutes (UID241)	this study
Bacteria	Fusobacteriota	Fusobacteriia	Fusobacteriales	Fusobacteriaceae		Md513_bin120	2089388	98.88	0	2.11305e+06	53.2	0.996992	Mastotermes darwinensis	Md513	GCA_031272775.1	SAMN21241957		this study
Bacteria	Fusobacteriota	Fusobacteriia	Fusobacteriales	Fusobacteriaceae		Pq454_bin26	2445578	98.88	0.11	2.47328e+06	30.5	0.111769	Porotermes quadricollis	Pq454	GCA_031289425.1	SAMN21242540	k__Bacteria (UID2329)	this study
				Fusobacteriaceae						2.2716e+06	44.8667
Bacteria	Fusobacteriota	Fusobacteriia	Fusobacteriales	Leptotrichiaceae	Sebaldella	TD116_bin61	1938071	80	0	2.42259e+06	33.1	0.29993	Odontotermes sp.	TD116	GCA_031285605.1	SAMN21242706	k__Bacteria (UID2329)	this study
					Sebaldella					2.42259e+06	33.1
				Leptotrichiaceae						2.42259e+06	33.1
			Fusobacteriales							2.30935e+06	41.925
		Fusobacteriia								2.30935e+06	41.925
	Fusobacteriota									2.30935e+06	41.925
Bacteria	Gemmatimonadota	Gemmatimonadetes	Longimicrobiales	Longimicrobiaceae	WHSP01	Ast373_bin6	2758623	96.7	2.2	2.85276e+06	61.9	0.191988	Astalotermes quietus	Ast373	GCA_031260285.1	SAMN21241048	k__Bacteria (UID2329)	this study
					WHSP01					2.85276e+06	61.9
				Longimicrobiaceae						2.85276e+06	61.9
			Longimicrobiales							2.85276e+06	61.9
		Gemmatimonadetes								2.85276e+06	61.9
	Gemmatimonadota									2.85276e+06	61.9
Bacteria	Margulisbacteria	Termititenacia	Termititenacales	Termititenacaceae		Kf353_bin111	1607784	85.39	0	1.88287e+06	52.4	0.050871	Kalotermes flavicollis	Kf353	GCA_031274525.1	SAMN21241877	k__Bacteria (UID2329)	this study
Bacteria	Margulisbacteria	Termititenacia	Termititenacales	Termititenacaceae		Pcl387_bin129	1503071	89.89	4.49	1.67212e+06	51.6	0.0622794	Procryptotermes leewardensis	Pcl387	GCA_031279305.1	SAMN21242364	k__Bacteria (UID2495)	this study
Bacteria	Margulisbacteria	Termititenacia	Termititenacales	Termititenacaceae	Termititenax	Gx485_bin185	940888	62.21	0.1	1.51244e+06	50	0.042814	Glyptotermes sp.	Gx485	GCA_031264205.1	SAMN21241572	k__Bacteria (UID2495)	this study
Bacteria	Margulisbacteria	Termititenacia	Termititenacales	Termititenacaceae	Termititenax	Gsp477_bin121	1552300	88.76	0	1.74887e+06	50.2	0.0968354	Glyptotermes sp.	Gsp477	GCA_031268855.1	SAMN21241375	k__Bacteria (UID2495)	this study
Bacteria	Margulisbacteria	Termititenacia	Termititenacales	Termititenacaceae	Termititenax	Gx481_bin108	1544395	81.23	1.12	1.90126e+06	48.3	0.197457	Glyptotermes sp.	Gx481	GCA_031267055.1	SAMN21241456	k__Bacteria (UID2495)	this study
Bacteria	Margulisbacteria	Termititenacia	Termititenacales	Termititenacaceae	Termititenax	Pcl387_bin101	1021249	71.84	0	1.42156e+06	51.4	0.34073	Procryptotermes leewardensis	Pcl387	GCA_031279615.1	SAMN21242350	k__Bacteria (UID2495)	this study
					Termititenax					1.64603e+06	49.975
				Termititenacaceae						1.68985e+06	50.65
			Termititenacales							1.68985e+06	50.65
		Termititenacia								1.68985e+06	50.65
	Margulisbacteria									1.68985e+06	50.65
Bacteria	Myxococcota	Bradymonadia	UBA4248	UBA4248	WQTY01	Cu122P3_bin5	2621058	62.28	1.29	4.20851e+06	54.5	0.154302	Nitiditermes sp. A	Cu122P3	GCA_009786045.1	SAMN12581683	k__Bacteria (UID2495)	Hervé et al. 2020
					WQTY01					4.20851e+06	54.5
				UBA4248						4.20851e+06	54.5
			UBA4248							4.20851e+06	54.5
		Bradymonadia								4.20851e+06	54.5
Bacteria	Myxococcota	Myxococcia	Myxococcales	Myxococcaceae	WRKR01	Co191P3_bin57	1746829	69.74	0.65	2.50477e+06	54.3	0.17554	Cornitermes sp.	Co191P3	GCA_009787575.1	SAMN12581661	c__Deltaproteobacteria (UID3216)	Hervé et al. 2020
Bacteria	Myxococcota	Myxococcia	Myxococcales	Myxococcaceae	WRKR01	Co191P4_bin16	2114785	85.14	0.65	2.48389e+06	54.3	0.420933	Cornitermes sp.	Co191P4	GCA_009786315.1	SAMN12581671	c__Deltaproteobacteria (UID3216)	Hervé et al. 2020
Bacteria	Myxococcota	Myxococcia	Myxococcales	Myxococcaceae	WRKR01	Co191P1_bin43	1979681	78.45	0	2.52349e+06	54.5	0.182649	Cornitermes sp.	Co191P1	GCA_009786635.1	SAMN12581624	k__Bacteria (UID2495)	Hervé et al. 2020
Bacteria	Myxococcota	Myxococcia	Myxococcales	Myxococcaceae	WRKR01	Emb289P3_bin65	2274348	79.68	0.65	2.85435e+06	54.7	0.104496	Embiratermes neotenicus	Emb289P3	GCA_009781495.1	SAMN12581789	c__Deltaproteobacteria (UID3216)	Hervé et al. 2020
Bacteria	Myxococcota	Myxococcia	Myxococcales	Myxococcaceae	WRKR01	Th196P3_bin117	2700659	94.52	0.16	2.85724e+06	53	2.24884	Termes hospes	Th196P3	GCA_009782175.1	SAMN12582118	c__Deltaproteobacteria (UID3216)	Hervé et al. 2020
					WRKR01					2.64475e+06	54.16
				Myxococcaceae						2.64475e+06	54.16
Bacteria	Myxococcota	Myxococcia	Myxococcales	UBA5297	UBA1203	Hm464_bin50	3024130	71.4	0.65	4.23548e+06	62.5	0.0572516	Hodotermes mossambicus	Hm464	GCA_031262165.1	SAMN21241674	c__Deltaproteobacteria (UID3216)	this study
					UBA1203					4.23548e+06	62.5
				UBA5297						4.23548e+06	62.5
			Myxococcales							2.90987e+06	55.55
		Myxococcia								2.90987e+06	55.55
Bacteria	Myxococcota	Polyangia	Polyangiales	Polyangiaceae	Labilithrix	Emb289P4_bin34	4773856	93.76	1.94	5.09157e+06	62	0.729151	Embiratermes neotenicus	Emb289P4	GCA_009781005.1	SAMN12581812	c__Deltaproteobacteria (UID3216)	Hervé et al. 2020
Bacteria	Myxococcota	Polyangia	Polyangiales	Polyangiaceae	Labilithrix	Emb289P4_bin44	4199173	94.06	1.94	4.46436e+06	59.8	0.446759	Embiratermes neotenicus	Emb289P4	GCA_009780955.1	SAMN12581816	c__Deltaproteobacteria (UID3216)	Hervé et al. 2020
					Labilithrix					4.77796e+06	60.9
Bacteria	Myxococcota	Polyangia	Polyangiales	Polyangiaceae	MWCO01	Emb289P3_bin90	3785661	55.33	1.83	6.84197e+06	55.1	0.0535966	Embiratermes neotenicus	Emb289P3	GCA_009781255.1	SAMN12581800	c__Deltaproteobacteria (UID3216)	Hervé et al. 2020
					MWCO01					6.84197e+06	55.1
Bacteria	Myxococcota	Polyangia	Polyangiales	Polyangiaceae	Palsa-1150	Emb289P3_bin120	3985752	62.05	2.9	6.42345e+06	68.5	0.0521279	Embiratermes neotenicus	Emb289P3	GCA_009785135.1	SAMN12581760	c__Deltaproteobacteria (UID3216)	Hervé et al. 2020
					Palsa-1150					6.42345e+06	68.5
				Polyangiaceae						5.70534e+06	61.35
			Polyangiales							5.70534e+06	61.35
		Polyangia								5.70534e+06	61.35
	Myxococcota									4.04446e+06	57.5636
Bacteria	Patescibacteria	JAEDAM01	Absconditabacterales	Absconditicoccaceae		Ct408_bin92	894712	65.52	1.72	1.36556e+06	33.5	0.0778479	Calcaritermes temnocephalus	Ct408	GCA_031254845.1	SAMN21241296	c__Deltaproteobacteria (UID3216)	this study
Bacteria	Patescibacteria	JAEDAM01	Absconditabacterales	Absconditicoccaceae		Fux382_bin12	1077356	78.45	0	1.3733e+06	36	0.411542	Furculitermes sp.	Fux382	GCA_031254045.1	SAMN21241335	k__Bacteria (UID203)	this study
Bacteria	Patescibacteria	JAEDAM01	Absconditabacterales	Absconditicoccaceae		Pc512_bin17	1278185	72.41	3.45	1.76521e+06	37.4	0.0377783	Prorhinotermes canalifrons	Pc512	GCA_031280545.1	SAMN21242309	k__Bacteria (UID203)	this study
Bacteria	Patescibacteria	JAEDAM01	Absconditabacterales	Absconditicoccaceae		Roe453_bin123	1368766	70.91	0	1.93029e+06	38	0.0856159	Roisinitermes ebogoensis	Roe453	GCA_031288635.1	SAMN21242579	k__Bacteria (UID203)	this study
Bacteria	Patescibacteria	JAEDAM01	Absconditabacterales	Absconditicoccaceae	UBA3291	Cd354_bin53	1323583	73.12	1.72	1.81015e+06	35.9	2.06459	Cryptotermes dudleyi	Cd354	GCA_031257845.1	SAMN21241148	k__Bacteria (UID203)	this study
Bacteria	Patescibacteria	JAEDAM01	Absconditabacterales	Absconditicoccaceae	UBA3291	Cd354_bin46	1262887	70.38	0	1.79438e+06	37.6	0.103074	Cryptotermes dudleyi	Cd354	GCA_031257895.1	SAMN21241142	c__Deltaproteobacteria (UID3216)	this study
Bacteria	Patescibacteria	JAEDAM01	Absconditabacterales	Absconditicoccaceae	UBA3291	Hs463_bin34	1370899	70.34	0	1.94896e+06	37.6	0.150654	Hodotermopsis sjoestedti	Hs463	GCA_031261265.1	SAMN21241729	k__Bacteria (UID203)	this study
Bacteria	Patescibacteria	JAEDAM01	Absconditabacterales	Absconditicoccaceae	UBA3291	Im510_bin22	1230105	73.28	0	1.67864e+06	36.5	0.213554	Incisitermes marginipennis	Im510	GCA_031276875.1	SAMN21241779	k__Bacteria (UID203)	this study
Bacteria	Patescibacteria	JAEDAM01	Absconditabacterales	Absconditicoccaceae	UBA3291	Pcl387_bin118	1136442	66.38	1.72	1.71202e+06	35.4	0.0621348	Procryptotermes leewardensis	Pcl387	GCA_031279405.1	SAMN21242358	k__Bacteria (UID203)	this study
					UBA3291					1.78883e+06	36.6
				Absconditicoccaceae						1.70872e+06	36.4333
			Absconditabacterales							1.70872e+06	36.4333
Bacteria	Patescibacteria	JAEDAM01	BD1-5	UBA6164		Iy174_bin87	1287171	77.98	0	1.65064e+06	26	0.296056	Incisitermes snyderi	Iy174	GCA_031275125.1	SAMN21241856	k__Bacteria (UID2329)	this study
Bacteria	Patescibacteria	JAEDAM01	BD1-5	UBA6164		Nm470_bin25	1242745	83.02	0	1.49692e+06	26.5	0.171743	Neotermes meruensis	Nm470	GCA_031282305.1	SAMN21242241	k__Bacteria (UID203)	this study
Bacteria	Patescibacteria	JAEDAM01	BD1-5	UBA6164	GN02-872	Ast373_bin9	1049128	76.85	0	1.36516e+06	27.9	0.189777	Astalotermes quietus	Ast373	GCA_031260225.1	SAMN21241050	k__Bacteria (UID203)	this study
Bacteria	Patescibacteria	JAEDAM01	BD1-5	UBA6164	GN02-872	Kf353_bin27	1028676	61.03	0.56	1.68553e+06	26.4	0.0446598	Kalotermes flavicollis	Kf353	GCA_031273935.1	SAMN21241901	k__Bacteria (UID203)	this study
Bacteria	Patescibacteria	JAEDAM01	BD1-5	UBA6164	GN02-872	Pcl387_bin157	942230	60	7.87	1.57038e+06	26	0.208977	Procryptotermes leewardensis	Pcl387	GCA_031279095.1	SAMN21242377	k__Bacteria (UID2329)	this study
Bacteria	Patescibacteria	JAEDAM01	BD1-5	UBA6164	GN02-872	Roe453_bin118	1297378	71.75	1.69	1.80819e+06	25.3	0.133175	Roisinitermes ebogoensis	Roe453	GCA_031288695.1	SAMN21242577	k__Bacteria (UID2329)	this study
					GN02-872					1.60732e+06	26.4
				UBA6164						1.59614e+06	26.35
			BD1-5							1.59614e+06	26.35
		JAEDAM01								1.66369e+06	32.4
Bacteria	Patescibacteria	Microgenomatia	UBA1400	PJMF01		Co333_bin36	881010	56.16	1.71	1.56875e+06	38.8	0.134605	Cornitermes pugnax	Co333	GCA_031256595.1	SAMN21241208	k__Bacteria (UID2329)	this study
Bacteria	Patescibacteria	Microgenomatia	UBA1400	PJMF01	WRMU01	Th196P3_bin94	709345	54.04	0	1.31263e+06	46.4	0.0180354	Termes hospes	Th196P3	GCA_009776965.1	SAMN12582173	k__Bacteria (UID2329)	Hervé et al. 2020
					WRMU01					1.31263e+06	46.4
				PJMF01						1.44069e+06	42.6
			UBA1400							1.44069e+06	42.6
		Microgenomatia								1.44069e+06	42.6
Bacteria	Patescibacteria	Saccharimonadia	Saccharimonadales	Nanoperiomorbaceae		Gx485_bin132	742307	56.86	0.85	1.3055e+06	47.9	0.128896	Glyptotermes sp.	Gx485	GCA_031264785.1	SAMN21241552	k__Bacteria (UID1453)	this study
Bacteria	Patescibacteria	Saccharimonadia	Saccharimonadales	Nanoperiomorbaceae		Hm464_bin32	717704	51.86	0.85	1.38393e+06	52.5	0.0484689	Hodotermes mossambicus	Hm464	GCA_031262325.1	SAMN21241667	k__Bacteria (UID1453)	this study
Bacteria	Patescibacteria	Saccharimonadia	Saccharimonadales	Nanoperiomorbaceae		Pc512_bin123	649345	55.43	0	1.17147e+06	51.5	0.0398178	Prorhinotermes canalifrons	Pc512	GCA_031280785.1	SAMN21242302	k__Bacteria (UID1453)	this study
Bacteria	Patescibacteria	Saccharimonadia	Saccharimonadales	Nanoperiomorbaceae		Roe453_bin68	506008	53.23	0.56	950607	47.7	0.0685501	Roisinitermes ebogoensis	Roe453	GCA_031287975.1	SAMN21242611	k__Bacteria (UID1453)	this study
Bacteria	Patescibacteria	Saccharimonadia	Saccharimonadales	Nanoperiomorbaceae	WQXA01	Co191P4_bin22	772085	63.98	0	1.20676e+06	44.2	0.0911799	Cornitermes sp.	Co191P4	GCA_009786195.1	SAMN12581674	k__Bacteria (UID2495)	Hervé et al. 2020
Bacteria	Patescibacteria	Saccharimonadia	Saccharimonadales	Nanoperiomorbaceae	WQXA01	Emb289P3_bin132	781496	63.82	0.93	1.22453e+06	50.8	0.0137888	Embiratermes neotenicus	Emb289P3	GCA_009785095.1	SAMN12581763	k__Bacteria (UID203)	Hervé et al. 2020
Bacteria	Patescibacteria	Saccharimonadia	Saccharimonadales	Nanoperiomorbaceae	WQXA01	Jx357_bin7	529489	53.37	2.14	992110	45.1	0.0992611	Jugositermes tuberculatus	Jx357	GCA_031274625.1	SAMN21241873	k__Bacteria (UID1453)	this study
Bacteria	Patescibacteria	Saccharimonadia	Saccharimonadales	Nanoperiomorbaceae	WQXA01	Th196P4_bin6	732928	59.12	0.43	1.23973e+06	47.9	0.0527824	Termes hospes	Th196P4	GCA_009776375.1	SAMN12582201	k__Bacteria (UID1453)	Hervé et al. 2020
					WQXA01					1.16578e+06	47
Bacteria	Patescibacteria	Saccharimonadia	Saccharimonadales	Nanoperiomorbaceae	WRGU01	Hm464_bin174	587767	58.26	0	1.00887e+06	42.4	0.0421216	Hodotermes mossambicus	Hm464	GCA_031262565.1	SAMN21241654	k__Bacteria (UID1453)	this study
Bacteria	Patescibacteria	Saccharimonadia	Saccharimonadales	Nanoperiomorbaceae	WRGU01	Nc150P4_bin6	857924	63.25	0.85	1.3564e+06	47.5	0.119477	Nasutitermes corniger	Nc150P4	GCA_009787015.1	SAMN12582017	k__Bacteria (UID1452)	Hervé et al. 2020
Bacteria	Patescibacteria	Saccharimonadia	Saccharimonadales	Nanoperiomorbaceae	WRGU01	Nc150P3_bin23	835037	61.54	0.85	1.3569e+06	47.4	0.0598884	Nasutitermes corniger	Nc150P3	GCA_009787245.1	SAMN12582007	k__Bacteria (UID1453)	Hervé et al. 2020
					WRGU01					1.24072e+06	45.7667
Bacteria	Patescibacteria	Saccharimonadia	Saccharimonadales	Nanoperiomorbaceae	WRHN01	Gx481_bin200	792187	57.83	0.85	1.36985e+06	47.9	0.114786	Glyptotermes sp.	Gx481	GCA_031266275.1	SAMN21241495	k__Bacteria (UID1453)	this study
Bacteria	Patescibacteria	Saccharimonadia	Saccharimonadales	Nanoperiomorbaceae	WRHN01	Nt197P3_bin119	677568	60.83	0.85	1.11387e+06	45.8	0.0307212	Neocapritermes taracua	Nt197P3	GCA_009783235.1	SAMN12582036	k__Bacteria (UID1453)	Hervé et al. 2020
					WRHN01					1.24186e+06	46.85
Bacteria	Patescibacteria	Saccharimonadia	Saccharimonadales	Nanoperiomorbaceae	WRLL01	Th196P3_bin19	904057	67.12	0	1.34693e+06	48.8	0.0227118	Termes hospes	Th196P3	GCA_009777625.1	SAMN12582138	k__Bacteria (UID1453)	Hervé et al. 2020
					WRLL01					1.34693e+06	48.8
				Nanoperiomorbaceae						1.21625e+06	47.6714
Bacteria	Patescibacteria	Saccharimonadia	Saccharimonadales	Nanosyncoccaceae		Ct408_bin148	652259	58.97	0	1.10609e+06	46	0.0554359	Calcaritermes temnocephalus	Ct408	GCA_031255735.1	SAMN21241251	k__Bacteria (UID1453)	this study
Bacteria	Patescibacteria	Saccharimonadia	Saccharimonadales	Nanosyncoccaceae		Iy174_bin30	1067570	61.85	0.28	1.72606e+06	48.7	0.317929	Incisitermes snyderi	Iy174	GCA_031275815.1	SAMN21241830	k__Bacteria (UID203)	this study
Bacteria	Patescibacteria	Saccharimonadia	Saccharimonadales	Nanosyncoccaceae		Pcl387_bin78	542592	63.57	0	853535	44.4	0.0529552	Procryptotermes leewardensis	Pcl387	GCA_031278275.1	SAMN21242420	k__Bacteria (UID1453)	this study
Bacteria	Patescibacteria	Saccharimonadia	Saccharimonadales	Nanosyncoccaceae	UBA2834	Nt197P3_bin109	787974	61.68	0.85	1.27752e+06	47.5	0.116989	Neocapritermes taracua	Nt197P3	GCA_009783305.1	SAMN12582032	k__Bacteria (UID1453)	Hervé et al. 2020
Bacteria	Patescibacteria	Saccharimonadia	Saccharimonadales	Nanosyncoccaceae	UBA2834	Po218_bin33	697830	63.22	0.85	1.10381e+06	46.9	0.070661	Porotermes adamsoni	Po218	GCA_031290255.1	SAMN21242498	k__Bacteria (UID1453)	this study
					UBA2834					1.19067e+06	47.2
Bacteria	Patescibacteria	Saccharimonadia	Saccharimonadales	Nanosyncoccaceae	WQUV01	Emb289P1_bin101	677865	55.05	0.85	1.23136e+06	50	0.0146779	Embiratermes neotenicus	Emb289P1	GCA_009781895.1	SAMN12581706	k__Bacteria (UID1453)	Hervé et al. 2020
Bacteria	Patescibacteria	Saccharimonadia	Saccharimonadales	Nanosyncoccaceae	WQUV01	Hm464_bin166	652476	58.47	0	1.11592e+06	49.6	0.267288	Hodotermes mossambicus	Hm464	GCA_031262695.1	SAMN21241648	k__Bacteria (UID1453)	this study
Bacteria	Patescibacteria	Saccharimonadia	Saccharimonadales	Nanosyncoccaceae	WQUV01	Th196P3_bin140	559390	61.49	0	909725	54.6	0.0337354	Termes hospes	Th196P3	GCA_009777795.1	SAMN12582129	k__Bacteria (UID2495)	Hervé et al. 2020
Bacteria	Patescibacteria	Saccharimonadia	Saccharimonadales	Nanosyncoccaceae	WQUV01	Th196P3_bin118	542425	59.9	0.07	905551	53.3	0.0122139	Termes hospes	Th196P3	GCA_009778015.1	SAMN12582119	k__Bacteria (UID2495)	Hervé et al. 2020
					WQUV01					1.04064e+06	51.875
Bacteria	Patescibacteria	Saccharimonadia	Saccharimonadales	Nanosyncoccaceae	WQWN01	Emb289P1_bin99	677945	50.43	0	1.34433e+06	48.3	0.0204086	Embiratermes neotenicus	Emb289P1	GCA_009785325.1	SAMN12581750	k__Bacteria (UID1453)	Hervé et al. 2020
					WQWN01					1.34433e+06	48.3
Bacteria	Patescibacteria	Saccharimonadia	Saccharimonadales	Nanosyncoccaceae	WRFU01	Cf509_bin11	747608	65.9	0.93	1.13446e+06	47.7	0.0459028	Coptotermes formosanus	Cf509	GCA_031257295.1	SAMN21241172	k__Bacteria (UID1452)	this study
Bacteria	Patescibacteria	Saccharimonadia	Saccharimonadales	Nanosyncoccaceae	WRFU01	Gx485_bin75	730746	57.31	3.59	1.27508e+06	47.8	0.0540062	Glyptotermes sp.	Gx485	GCA_031263285.1	SAMN21241616	k__Bacteria (UID1452)	this study
Bacteria	Patescibacteria	Saccharimonadia	Saccharimonadales	Nanosyncoccaceae	WRFU01	Lab288P4_bin92	825230	62.19	0.93	1.32695e+06	43	0.0196496	Labiotermes labralis	Lab288P4	GCA_009778675.1	SAMN12581991	k__Bacteria (UID2495)	Hervé et al. 2020
					WRFU01					1.24549e+06	46.1667
Bacteria	Patescibacteria	Saccharimonadia	Saccharimonadales	Nanosyncoccaceae	WRLZ01	Hs463_bin113	506153	57.7	0	877215	47	0.0476074	Hodotermopsis sjoestedti	Hs463	GCA_031261545.1	SAMN21241706	k__Bacteria (UID2329)	this study
Bacteria	Patescibacteria	Saccharimonadia	Saccharimonadales	Nanosyncoccaceae	WRLZ01	Th196P3_bin58	645058	52.88	0.07	1.21985e+06	47.8	0.0139998	Termes hospes	Th196P3	GCA_009777365.1	SAMN12582152	k__Bacteria (UID1452)	Hervé et al. 2020
					WRLZ01					1.04853e+06	47.4
Bacteria	Patescibacteria	Saccharimonadia	Saccharimonadales	Nanosyncoccaceae	WRMD01	Th196P3_bin64	834365	58.18	0.85	1.43411e+06	53.8	0.0362451	Termes hospes	Th196P3	GCA_009777315.1	SAMN12582156	k__Bacteria (UID1453)	Hervé et al. 2020
					WRMD01					1.43411e+06	53.8
				Nanosyncoccaceae						1.1776e+06	48.525
			Saccharimonadales							1.19563e+06	48.1267
		Saccharimonadia								1.19563e+06	48.1267
	Patescibacteria									1.35544e+06	42.8723
Bacteria	Planctomycetota	Phycisphaerae	SM23-33	SM23-33	WRDM01	Lab288P3_bin214	2481172	68.65	0.57	3.61423e+06	62.4	0.0782592	Labiotermes labralis	Lab288P3	GCA_009783465.1	SAMN12581931	k__Bacteria (UID1453)	Hervé et al. 2020
					WRDM01					3.61423e+06	62.4
				SM23-33						3.61423e+06	62.4
			SM23-33							3.61423e+06	62.4
Bacteria	Planctomycetota	Phycisphaerae	UBA1845	PWPN01	JACQVT01	Cu122P5_bin40	1363539	50.41	0.21	2.7049e+06	55.2	0.0355788	Nitiditermes sp. A	Cu122P5	GCA_009782055.1	SAMN12581699	k__Bacteria (UID1453)	Hervé et al. 2020
					JACQVT01					2.7049e+06	55.2
				PWPN01						2.7049e+06	55.2
			UBA1845							2.7049e+06	55.2
Bacteria	Planctomycetota	Phycisphaerae	WQYP01	WQYP01	WQYP01	Emb289P3_bin83	2763049	50.99	2.27	5.41881e+06	56.9	0.042499	Embiratermes neotenicus	Emb289P3	GCA_009781335.1	SAMN12581796	k__Bacteria (UID2565)	Hervé et al. 2020
Bacteria	Planctomycetota	Phycisphaerae	WQYP01	WQYP01	WQYP01	Emb289P4_bin17	4647385	91.48	1.14	5.08022e+06	57	0.194163	Embiratermes neotenicus	Emb289P4	GCA_009781185.1	SAMN12581804	k__Bacteria (UID2565)	Hervé et al. 2020
					WQYP01					5.24951e+06	56.95
				WQYP01						5.24951e+06	56.95
			WQYP01							5.24951e+06	56.95
		Phycisphaerae								4.20454e+06	57.875
Bacteria	Planctomycetota	Planctomycetia	Pirellulales	Thermoguttaceae		Ct408_bin155	2898045	61.07	4.05	4.74545e+06	39.1	0.164893	Calcaritermes temnocephalus	Ct408	GCA_031255635.1	SAMN21241257	k__Bacteria (UID2565)	this study
Bacteria	Planctomycetota	Planctomycetia	Pirellulales	Thermoguttaceae		Cd354_bin63	4721083	71.38	1.15	6.61401e+06	41.6	0.504158	Cryptotermes dudleyi	Cd354	GCA_031257725.1	SAMN21241152	k__Bacteria (UID2565)	this study
Bacteria	Planctomycetota	Planctomycetia	Pirellulales	Thermoguttaceae		Gx485_bin161	3145435	51.83	0.1	6.06875e+06	42.4	0.499022	Glyptotermes sp.	Gx485	GCA_031264685.1	SAMN21241564	k__Bacteria (UID2565)	this study
Bacteria	Planctomycetota	Planctomycetia	Pirellulales	Thermoguttaceae		Gx485_bin228	2164641	56.91	0	3.80362e+06	42.6	0.545148	Glyptotermes sp.	Gx485	GCA_031263765.1	SAMN21241595	k__Bacteria (UID2565)	this study
Bacteria	Planctomycetota	Planctomycetia	Pirellulales	Thermoguttaceae		Im510_bin130	5194260	91.68	1.15	5.66564e+06	38.8	0.166358	Incisitermes marginipennis	Im510	GCA_031277105.1	SAMN21241769	k__Bacteria (UID2565)	this study
Bacteria	Planctomycetota	Planctomycetia	Pirellulales	Thermoguttaceae		Cu122P4_bin3	3800572	84.7	8.38	4.4871e+06	51.3	0.363968	Nitiditermes sp. A	Cu122P4	GCA_009785975.1	SAMN12581686	k__Bacteria (UID2565)	Hervé et al. 2020
Bacteria	Planctomycetota	Planctomycetia	Pirellulales	Thermoguttaceae	UBA8133	Rs511_bin15	4237579	87.93	0	4.81926e+06	45.7	0.0662873	Reticulitermes flavipes	Rs511	GCA_031287585.1	SAMN21242625	k__Bacteria (UID2565)	this study
					UBA8133					4.81926e+06	45.7
Bacteria	Planctomycetota	Planctomycetia	Pirellulales	Thermoguttaceae	WRKP01	Ct408_bin98	4120548	89.66	1.45	4.59575e+06	41.6	0.0788604	Calcaritermes temnocephalus	Ct408	GCA_031254675.1	SAMN21241300	k__Bacteria (UID2565)	this study
Bacteria	Planctomycetota	Planctomycetia	Pirellulales	Thermoguttaceae	WRKP01	Cx337_bin8	2683478	64.01	3.45	4.19228e+06	50.1	0.370791	Constrictotermes cavifrons	Cx337	GCA_031254495.1	SAMN21241315	k__Bacteria (UID2565)	this study
Bacteria	Planctomycetota	Planctomycetia	Pirellulales	Thermoguttaceae	WRKP01	Cf509_bin67	3040429	91.38	1.15	3.32724e+06	50	0.0359884	Coptotermes formosanus	Cf509	GCA_031256755.1	SAMN21241200	k__Bacteria (UID2565)	this study
[truncated: 1,093 more rows]

## Sheet: Table S3 - Endomicrobia genomes
Table S3: GTDB-tk classification and genome characteristics of all members of Endomicrobiaceae included in the comparative analysis of the present study. Species representatives are marked in bold. The buttons on the left of the interactive spreadsheet allow to expand/collapse the taxonomic ranks.
Domain	Phylum	Class	Order	Family	Genus	Species	Sub-cluster	Proposed genus	Proposed species	Genome name	Quality	Assembly size (bp)	Comple-teness (%)	Con-tamination (%)	Genome size (bp)	GC content (%)	(Meta-)genome source	Termite sample ID	NCBI genome accession number	16S gene accession number	NCBI biosample	CheckM markerlineage
Bacteria	Elusimicrobiota	Endomicrobia	Endomicrobiales	Endomicrobiaceae	JAHDRN01	JAHDRN01 sp018433245		Proruminimicrobium	Proruminimicrobium quisquiliarum sp. nov.	SV1-B7.2	HQ	1938615	97.75	1.12	1.98324e+06	35.0849	wastewater sludge anaerobic digester phosphite (DPO) enrichment		GCA_018433245.1		SAMN16056179	k__Bacteria (UID2495)
								Proruminimicrobium							1.98324e+06	35.0849
Bacteria	Elusimicrobiota	Endomicrobia	Endomicrobiales	Endomicrobiaceae	JAHDQW01	JAHDQW01 sp018433585		Praeruminimicrobium	Praeruminimicrobium purgamenti sp. nov.	SV1-B1.2	HQ	1855567	97.75	0	1.89828e+06	34.6383	wastewater sludge anaerobic digester phosphite (DPO) enrichment		GCA_018433585.1		SAMN16056162	k__Bacteria (UID2495)
								Praeruminimicrobium							1.89828e+06	34.6383
Bacteria	Elusimicrobiota	Endomicrobia	Endomicrobiales	Endomicrobiaceae	RUG240	RUG240 sp900316875		Ruminimicrobium	Ruminimicrobium bovinum sp. nov.	RUG240	MQ	1888169	94.38	5.95	2.0006e+06	30.9615	cattle rumen		GCA_900316875.1		SAMEA104666742	k__Bacteria (UID2495)
Bacteria	Elusimicrobiota	Endomicrobia	Endomicrobiales	Endomicrobiaceae	RUG240	RUG240 sp900316875		Ruminimicrobium	Ruminimicrobium bovinum sp. nov.	RUG10518	MQ	1888169	94.38	5.95	2.0006e+06	30.9615	cattle rumen		GCA_902760015.1		SAMEA6148651	k__Bacteria (UID2495)
								Ruminimicrobium							2.0006e+06	30.9615
Bacteria	Elusimicrobiota	Endomicrobia	Endomicrobiales	Endomicrobiaceae	RUG658	RUG658 sp002448285		Ruminimicrobiellum	Ruminimicrobiellum ovillum sp. nov.	Elusimicrobia bacterium UBA7019	HQ	1825740	96.63	2.25	1.88941e+06	32.2725	high methane producing sheep		GCA_002448285.1		SAMN06456393	k__Bacteria (UID2495)
Bacteria	Elusimicrobiota	Endomicrobia	Endomicrobiales	Endomicrobiaceae	RUG658	RUG658 sp002448285		Ruminimicrobiellum	Ruminimicrobiellum ovillum sp. nov.	Elusimicrobia bacterium UBA3209	MQ	1296392	73.53	2.25	1.76308e+06	32.1435	high methane producing sheep		GCA_002363675.1		SAMN06454818	k__Bacteria (UID2495)
Bacteria	Elusimicrobiota	Endomicrobia	Endomicrobiales	Endomicrobiaceae	RUG658	RUG658 sp002448285		Ruminimicrobiellum	Ruminimicrobiellum ovillum sp. nov.	Elusimicrobia bacterium UBA3739	MQ	1641571	87.08	2.25	1.88513e+06	32.1935	low methane producing sheep		GCA_002372485.1		SAMN06456594	k__Bacteria (UID2495)
Bacteria	Elusimicrobiota	Endomicrobia	Endomicrobiales	Endomicrobiaceae	RUG658	RUG658 sp002448285		Ruminimicrobiellum	Ruminimicrobiellum ovillum sp. nov.	Elusimicrobia bacterium UBA3778	MQ	1406368	76.17	1.12	1.84635e+06	32.2311	high methane producing sheep		GCA_002368875.1		SAMN06456056	k__Bacteria (UID2495)
Bacteria	Elusimicrobiota	Endomicrobia	Endomicrobiales	Endomicrobiaceae	RUG658	RUG658 sp002448285		Ruminimicrobiellum	Ruminimicrobiellum ovillum sp. nov.	Elusimicrobia bacterium UBA3793	HQ	1717913	94.38	2.35	1.82021e+06	32.1617	high methane producing sheep		GCA_002369095.1		SAMN06455290	k__Bacteria (UID2495)
Bacteria	Elusimicrobiota	Endomicrobia	Endomicrobiales	Endomicrobiaceae	RUG658	RUG658 sp002448285		Ruminimicrobiellum	Ruminimicrobiellum ovillum sp. nov.	Elusimicrobia bacterium UBA3811	MQ	1636139	89.14	1.12	1.83547e+06	32.2411	high methane producing sheep		GCA_002369435.1		SAMN06451060	k__Bacteria (UID2495)
Bacteria	Elusimicrobiota	Endomicrobia	Endomicrobiales	Endomicrobiaceae	RUG658	RUG658 sp002448285		Ruminimicrobiellum	Ruminimicrobiellum ovillum sp. nov.	Elusimicrobia bacterium UBA3832	HQ	1801333	94.38	2.25	1.9086e+06	32.1708	high methane producing sheep		GCA_002392975.1		SAMN06451312	k__Bacteria (UID2495)
Bacteria	Elusimicrobiota	Endomicrobia	Endomicrobiales	Endomicrobiaceae	RUG658	RUG658 sp002448285		Ruminimicrobiellum	Ruminimicrobiellum ovillum sp. nov.	Elusimicrobia bacterium UBA4386	HQ	1780644	94.38	2.35	1.88668e+06	32.2893	low methane producing sheep		GCA_002389965.1		SAMN06457220	k__Bacteria (UID2495)
Bacteria	Elusimicrobiota	Endomicrobia	Endomicrobiales	Endomicrobiaceae	RUG658	RUG658 sp017413305		Ruminimicrobiellum	Ruminimicrobiellum caprinum sp. nov.	Elusimicrobia bacterium ASM1741330v1	HQ	1545008	90.95	2.55	1.69874e+06	33.0433	goat ruminant gastrointestinal tract		GCA_017413305.1		SAMN16341842	k__Bacteria (UID2495)
Bacteria	Elusimicrobiota	Endomicrobia	Endomicrobiales	Endomicrobiaceae	RUG658	RUG658 sp017525905		Ruminimicrobiellum		Elusimicrobia bacterium ASM1752590v1	MQ	2034547	96.42	5.07	2.11009e+06	32.0801	sheep ruminant gastrointestinal tract		GCA_017525905.1		SAMN16347167	k__Bacteria (UID2495)
Bacteria	Elusimicrobiota	Endomicrobia	Endomicrobiales	Endomicrobiaceae	RUG658	RUG658 sp017525905				Elusimicrobia bacterium ASM1629226v1	MQ	1736445	95.34	8.34	1.82132e+06	31.7397	cattle rumen		GCA_016292265.1		SAMN16243848	k__Bacteria (UID2495)
Bacteria	Elusimicrobiota	Endomicrobia	Endomicrobiales	Endomicrobiaceae	RUG658	RUG658 sp017528425		Ruminimicrobiellum		Elusimicrobia bacterium ASM1752842v1	MQ	2082128	97.75	6.09	2.13005e+06	32.7015	sheep ruminant gastrointestinal tract		GCA_017528425.1		SAMN16347081	k__Bacteria (UID2495)
Bacteria	Elusimicrobiota	Endomicrobia	Endomicrobiales	Endomicrobiaceae	RUG658	RUG658 sp017529005		Ruminimicrobiellum		Elusimicrobia bacterium ASM1752900v1	MQ	1856883	85.6	6.91	2.16926e+06	29.6246	sheep ruminant gastrointestinal tract		GCA_017529005.1		SAMN16347061	k__Bacteria (UID2495)
Bacteria	Elusimicrobiota	Endomicrobia	Endomicrobiales	Endomicrobiaceae	RUG658	RUG658 sp017651625		Ruminimicrobiellum	Ruminimicrobiellum bubulum sp. nov.	Elusimicrobia bacterium ASM1765162v1	HQ	1879970	97.75	1.7	1.92324e+06	31.8818	yak ruminant gastrointestinal tract		GCA_017651625.1		SAMN16350171	k__Bacteria (UID2495)
Bacteria	Elusimicrobiota	Endomicrobia	Endomicrobiales	Endomicrobiaceae	RUG658	RUG658 sp900321055		Ruminimicrobiellum	Ruminimicrobiellum tauri sp. nov.	RUG13817	HQ	2124432	96.96	2.25	2.19104e+06	28.454	cattle rumen		GCA_902792865.1		SAMEA6151955	k__Bacteria (UID2495)
Bacteria	Elusimicrobiota	Endomicrobia	Endomicrobiales	Endomicrobiaceae	RUG658	RUG658 sp900321055		Ruminimicrobiellum	Ruminimicrobiellum tauri sp. nov.	RUG658	MQ	1271009	86.14	2.35	1.47552e+06	29.2539	cattle rumen		GCA_900321055.1		SAMEA104666743	k__Bacteria (UID2495)
Bacteria	Elusimicrobiota	Endomicrobia	Endomicrobiales	Endomicrobiaceae	RUG658	RUG658 sp902761395		Ruminimicrobiellum		RUG10662	MQ	1409327	87.08	4.49	1.61843e+06	32.6019	cattle rumen		GCA_902761395.1		SAMEA6148795	k__Bacteria (UID2495)
Bacteria	Elusimicrobiota	Endomicrobia	Endomicrobiales	Endomicrobiaceae	RUG658	RUG658 sp905234925		Ruminimicrobiellum		RUG30178	MQ	1371572	83.71	0	1.63848e+06	34.9104	Red deer rumen		GCA_905234925.1		SAMEA8030287	k__Bacteria (UID2495)
Bacteria	Elusimicrobiota	Endomicrobia	Endomicrobiales	Endomicrobiaceae	RUG658	RUG658 sp905236115		Ruminimicrobiellum		RUG30311	MQ	1415123	83.64	2.98	1.69192e+06	35.3382	Ruminant rumen coassembly ERS5055282		GCA_905236115.1		SAMEA8030420	k__Bacteria (UID2495)
								Ruminimicrobiellum							1.85805e+06	32.0702
Bacteria	Elusimicrobiota	Endomicrobia	Endomicrobiales	Endomicrobiaceae	WQVR01	WQVR01 sp009785775		Proendomicrobium	Proendomicrobium guianensium sp. nov.	Emb289P1_bin39	MQ	1024352	72.15	0	1.41975e+06	41.2204	Termite gut metagenome	Emb289P1	GCA_009785775.1		SAMN12581728	k__Bacteria (UID2495)
								Proendomicrobium							1.41975e+06	41.2204
Bacteria	Elusimicrobiota	Endomicrobia	Endomicrobiales	Endomicrobiaceae	unclassified	unclassified		Parendomicrobium		Cf509_bin71	MQ	1517907	78.09	0	1.94379e+06	38.2083	Termite gut metagenome	Cf509	GCA_031256695.1		SAMN21241202	k__Bacteria (UID2495)
Bacteria	Elusimicrobiota	Endomicrobia	Endomicrobiales	Endomicrobiaceae	unclassified	unclassified		Parendomicrobium		Hs463_bin78	MQ	1252252	65.84	1.23	1.90196e+06	37.2527	Termite gut metagenome	Hs463	GCA_031260765.1		SAMN21241744	k__Bacteria (UID2495)
Bacteria	Elusimicrobiota	Endomicrobia	Endomicrobiales	Endomicrobiaceae	unclassified	unclassified		Parendomicrobium	Parendomicrobium porotermitis sp. nov.	Po218_bin99	MQ	1546514	60.11	4.49	2.57281e+06	35.2706	Termite gut metagenome	Po218	GCA_031289555.1		SAMN21242534	k__Bacteria (UID2495)
Bacteria	Elusimicrobiota	Endomicrobia	Endomicrobiales	Endomicrobiaceae	unclassified	unclassified		Parendomicrobium	Parendomicrobium reticulitermitis sp. nov.	Rs511_bin47	HQ	2155969	93.26	1.12	2.31178e+06	37.6798	Termite gut metagenome	Rs511	GCA_031287095.1		SAMN21242638	k__Bacteria (UID2495)
								Parendomicrobium							2.18259e+06	37.1029
Bacteria	Elusimicrobiota	Endomicrobia	Endomicrobiales	Endomicrobiaceae	unclassified	unclassified		Ectomicrobium		Kf353_bin125	MQ	1042589	67.42	2.25	1.54641e+06	36.5198	Termite gut metagenome	Kf353	GCA_031274365.1	OR396871	SAMN21241882	k__Bacteria (UID2495)
Bacteria	Elusimicrobiota	Endomicrobia	Endomicrobiales	Endomicrobiaceae	unclassified	unclassified		Ectomicrobium	Ectomicrobium neotermitis sp. nov.	Ncb351_bin78	HQ	1254713	92.13	0	1.36189e+06	41.2001	Termite gut metagenome	Ncb351	GCA_031283745.1	OR396873	SAMN21242171	k__Bacteria (UID2495)
Bacteria	Elusimicrobiota	Endomicrobia	Endomicrobiales	Endomicrobiaceae	unclassified	unclassified		Ectomicrobium		Nm470_bin11	MQ	1509739	79.03	1.29	1.91034e+06	37.1042	Termite gut metagenome	Nm470	GCA_031282945.1		SAMN21242213	k__Bacteria (UID2495)
Bacteria	Elusimicrobiota	Endomicrobia	Endomicrobiales	Endomicrobiaceae	unclassified	unclassified		Ectomicrobium		Zx50_bin50	MQ	694552	50.27	1.12	1.38164e+06	35.4325	Termite gut metagenome	Zx50	GCA_031284775.1		SAMN21242747	k__Bacteria (UID2495)
								Ectomicrobium							1.55007e+06	37.5641
Bacteria	Elusimicrobiota	Endomicrobia	Endomicrobiales	Endomicrobiaceae	Endomicrobium	unclassified	A	Endomicrobium		Roe453_bin70	MQ	1188626	58.57	0	2.02941e+06	39.6695	Termite gut metagenome	Roe453	GCA_031287925.1		SAMN21242613	k__Bacteria (UID2495)
Bacteria	Elusimicrobiota	Endomicrobia	Endomicrobiales	Endomicrobiaceae	unclassified	unclassified	A	Endomicrobium		Im510_bin129	MQ	1890425	89.31	0.37	2.1167e+06	39.8921	Termite gut metagenome	Im510	GCA_031277075.1		SAMN21241768	k__Bacteria (UID2495)
Bacteria	Elusimicrobiota	Endomicrobia	Endomicrobiales	Endomicrobiaceae	unclassified	unclassified	A	Endomicrobium		Kf353_bin60	MQ	2162424	87.54	4.49	2.47021e+06	39.4145	Termite gut metagenome	Kf353	GCA_031273645.1		SAMN21241915	k__Bacteria (UID2495)
Bacteria	Elusimicrobiota	Endomicrobia	Endomicrobiales	Endomicrobiaceae	Endomicrobium	Endomicrobium proavitum	F	Endomicrobium		Endomicrobium proavitum	HQ	1588979	95.51	0.37	1.66368e+06	39.3416	Isolate from termite gut	-	GCF_001027545.1		SAMN03771261	k__Bacteria (UID2495)
Bacteria	Elusimicrobiota	Endomicrobia	Endomicrobiales	Endomicrobiaceae	Endomicrobium	Endomicrobium sp009776745	B	Endomicrobium		Th196P4_bin33	MQ	2292577	91.61	6.33	2.50254e+06	40.3255	Termite gut metagenome	Th196P4	GCA_009776745.1		SAMN12582186	k__Bacteria (UID2495)
Bacteria	Elusimicrobiota	Endomicrobia	Endomicrobiales	Endomicrobiaceae	Endomicrobium	Endomicrobium sp009778325	B	Endomicrobium	Endomicrobium neocapritermitis sp. nov.	Nt197P4_bin29	HQ	2380768	97.75	1.12	2.43557e+06	39.6998	Termite gut metagenome	Nt197P4	GCA_009778325.1		SAMN12582100	k__Bacteria (UID2495)
Bacteria	Elusimicrobiota	Endomicrobia	Endomicrobiales	Endomicrobiaceae	Endomicrobium	Endomicrobium sp009778965	B	Endomicrobium	Endomicrobium labiotermitis sp. nov.	Lab288P4_bin38	HQ	1889886	94.38	1.23	2.00242e+06	38.0376	Termite gut metagenome	Lab288P4	GCA_009778965.1		SAMN12581975	k__Bacteria (UID2495)
Bacteria	Elusimicrobiota	Endomicrobia	Endomicrobiales	Endomicrobiaceae	Endomicrobium	Endomicrobium sp009778965	B	Endomicrobium	Endomicrobium labiotermitis sp. nov.	Lab288P3_bin37	HQ	1953071	92.13	1.12	2.11991e+06	38.2484	Termite gut metagenome	Lab288P3	GCA_009779605.1		SAMN12581943	k__Bacteria (UID2495)
Bacteria	Elusimicrobiota	Endomicrobia	Endomicrobiales	Endomicrobiaceae	Endomicrobium	Endomicrobium sp009781315	B	Endomicrobium	Endomicrobium embiratermitis sp. nov.	Emb289P3_bin85	HQ	1897585	96.56	0	1.96519e+06	39.5555	Termite gut metagenome	Emb289P3	GCA_009781315.1		SAMN12581797	k__Bacteria (UID2495)
Bacteria	Elusimicrobiota	Endomicrobia	Endomicrobiales	Endomicrobiaceae	Endomicrobium	Endomicrobium sp009781315	B	Endomicrobium	Endomicrobium embiratermitis sp. nov.	Emb289P1_bin41	MQ	1215993	72.2	1.23	1.6842e+06	39.5041	Termite gut metagenome	Emb289P1	GCA_009785695.1		SAMN12581731	k__Bacteria (UID2495)
Bacteria	Elusimicrobiota	Endomicrobia	Endomicrobiales	Endomicrobiaceae	Endomicrobium	Endomicrobium sp009782015	B	Endomicrobium		Cu122P5_bin43	MQ	1578700	69.86	2.72	1578700	44.4749	Termite gut metagenome	Cu122P5	GCA_009782015.1		SAMN12581700	k__Bacteria (UID2495)
Bacteria	Elusimicrobiota	Endomicrobia	Endomicrobiales	Endomicrobiaceae	Endomicrobium	unclassified	B	Endomicrobium		Gx485_bin123	MQ	2258665	85.39	0	2.64512e+06	39.232	Termite gut metagenome	Gx485	GCA_031264895.1		SAMN21241547	k__Bacteria (UID2495)
Bacteria	Elusimicrobiota	Endomicrobia	Endomicrobiales	Endomicrobiaceae	Endomicrobium	unclassified	B	Endomicrobium	Endomicrobium macrotermitis sp. nov.	Mx356_bin47	HQ	1887305	95.44	0	1.97748e+06	42.6622	Termite gut metagenome	Mx356	GCA_031271405.1		SAMN21242027	k__Bacteria (UID2495)
Bacteria	Elusimicrobiota	Endomicrobia	Endomicrobiales	Endomicrobiaceae	Endomicrobium	unclassified	B	Endomicrobium	Endomicrobium procryptotermitis sp. nov.	Pcl387_bin121	HQ	2009061	97.69	0	2.05657e+06	36.286	Termite gut metagenome	Pcl387	GCA_031279415.1		SAMN21242361	k__Bacteria (UID2495)
								Endomicrobium							2.08912e+06	39.7388
Bacteria	Elusimicrobiota	Endomicrobia	Endomicrobiales	Endomicrobiaceae	Endomicrobium_A	unclassified	C	Endomicrobiellum	Endomicrobiellum devescovinae sp. nov.	Ct408_bin22	HQ	1166988	94.38	0	1.23648e+06	34.1161	Termite gut metagenome	Ct408	GCA_031255495.1		SAMN21241263	k__Bacteria (UID2495)
Bacteria	Elusimicrobiota	Endomicrobia	Endomicrobiales	Endomicrobiaceae	Endomicrobium_A	unclassified	C	Endomicrobiellum	Endomicrobiellum devescovinae sp. nov.	Gsp477_bin38	HQ	1277136	94.01	0	1.35851e+06	34.187	Termite gut metagenome	Gsp477	GCA_031267795.1		SAMN21241419	k__Bacteria (UID2495)
Bacteria	Elusimicrobiota	Endomicrobia	Endomicrobiales	Endomicrobiaceae	Endomicrobium_A	unclassified	C	Endomicrobiellum	Endomicrobiellum devescovinae sp. nov.	Kf353_bin142	MQ	689618	55.74	0	1.2372e+06	34.0069	Termite gut metagenome	Kf353	GCA_031274155.1		SAMN21241891	k__Bacteria (UID2495)
Bacteria	Elusimicrobiota	Endomicrobia	Endomicrobiales	Endomicrobiaceae	Endomicrobium_A	unclassified	C	Endomicrobiellum	Endomicrobiellum devescovinae sp. nov.	Pcl387_bin119	MQ	829451	53.66	1.12	1.54575e+06	33.8021	Termite gut metagenome	Pcl387	GCA_031279375.1		SAMN21242359	k__Bacteria (UID2495)
Bacteria	Elusimicrobiota	Endomicrobia	Endomicrobiales	Endomicrobiaceae	Endomicrobium_A	unclassified	C	Endomicrobiellum	Endomicrobiellum devescovinae sp. nov.	Ncb351_bin15	MQ	1093503	74.58	1.19	1.46621e+06	33.8652	Termite gut metagenome	Ncb351	GCA_031284395.1		SAMN21242138	k__Bacteria (UID2495)
Bacteria	Elusimicrobiota	Endomicrobia	Endomicrobiales	Endomicrobiaceae	Endomicrobium_A	unclassified	C	Endomicrobiellum		Gx485_bin159	MQ	909775	67.82	1.12	1.34146e+06	35.7154	Termite gut metagenome	Gx485	GCA_031264425.1		SAMN21241563	k__Bacteria (UID2495)
Bacteria	Elusimicrobiota	Endomicrobia	Endomicrobiales	Endomicrobiaceae	Endomicrobium_A	unclassified	C	Endomicrobiellum		Gx485_bin172	MQ	801952	81.65	1.69	982182	30.3781	Termite gut metagenome	Gx485	GCA_031264325.1		SAMN21241569	k__Bacteria (UID2495)
Bacteria	Elusimicrobiota	Endomicrobia	Endomicrobiales	Endomicrobiaceae	Endomicrobium_A	unclassified	C	Endomicrobiellum		Gx485_bin199	MQ	986526	85.39	1.12	1.15532e+06	33.4167	Termite gut metagenome	Gx485	GCA_031264105.1		SAMN21241577	k__Bacteria (UID2495)
Bacteria	Elusimicrobiota	Endomicrobia	Endomicrobiales	Endomicrobiaceae	Endomicrobium_A	unclassified	C	Endomicrobiellum		Hm464_bin156	MQ	985755	94.55	9.09	1.04258e+06	33.1768	Termite gut metagenome	Hm464	GCA_031262725.1		SAMN21241645	k__Bacteria (UID203)
Bacteria	Elusimicrobiota	Endomicrobia	Endomicrobiales	Endomicrobiaceae	Endomicrobium_A	unclassified	C	Endomicrobiellum		Nc350_bin114	MQ	609713	59.18	0	1.03027e+06		Termite gut metagenome	Nc350	GCA_031271205.1		SAMN21242040	k__Bacteria (UID2495)
Bacteria	Elusimicrobiota	Endomicrobia	Endomicrobiales	Endomicrobiaceae	Endomicrobium_A	unclassified	C	Endomicrobiellum		Ncb351_bin50	MQ	659866	61.72	1.29	1.06913e+06	33.4671	Termite gut metagenome	Ncb351	GCA_031283985.1		SAMN21242154	k__Bacteria (UID2495)
Bacteria	Elusimicrobiota	Endomicrobia	Endomicrobiales	Endomicrobiaceae	Endomicrobium_A	unclassified	C	Endomicrobiellum	Endomicrobiellum meruensis sp. nov.	Nm470_bin124	HQ	1251993	96.63	0	1.29566e+06	33.7978	Termite gut metagenome	Nm470	GCA_031282625.1		SAMN21242224	k__Bacteria (UID2495)
Bacteria	Elusimicrobiota	Endomicrobia	Endomicrobiales	Endomicrobiaceae	Endomicrobium_A	unclassified	C	Endomicrobiellum	Endomicrobiellum meruensis sp. nov.	Gx481_bin60	MQ	969322	68.87	1.19	1.40747e+06	33.8359	Termite gut metagenome	Gx481	GCA_031265775.1		SAMN21241518	k__Bacteria (UID2495)
Bacteria	Elusimicrobiota	Endomicrobia	Endomicrobiales	Endomicrobiaceae	Endomicrobium_A	unclassified	C	Endomicrobiellum		Pcl387_bin10	MQ	1406045	68.97	4.06	2.03863e+06	33.0665	Termite gut metagenome	Pcl387	GCA_031279625.1		SAMN21242349	k__Bacteria (UID2495)
Bacteria	Elusimicrobiota	Endomicrobia	Endomicrobiales	Endomicrobiaceae	Endomicrobium_A	unclassified	C	Endomicrobiellum	Endomicrobiellum guadaloupense sp. nov.	Pcl387_bin170	HQ	1296191	96.63	0.37	1.3414e+06	32.4627	Termite gut metagenome	Pcl387	GCA_031278895.1		SAMN21242385	k__Bacteria (UID2495)
Bacteria	Elusimicrobiota	Endomicrobia	Endomicrobiales	Endomicrobiaceae	Endomicrobium_A	unclassified	C	Endomicrobiellum		Pcl387_bin51	MQ	531752	54.55	0	974797	33.1277	Termite gut metagenome	Pcl387	GCA_031278405.1		SAMN21242409	k__Bacteria (UID203)
Bacteria	Elusimicrobiota	Endomicrobia	Endomicrobiales	Endomicrobiaceae	Endomicrobium_A	unclassified	C	Endomicrobiellum		Pcl387_bin82	MQ	981521	63.64	1.5	1.5423e+06	33.9077	Termite gut metagenome	Pcl387	GCA_031278115.1		SAMN21242423	k__Bacteria (UID2495)
Bacteria	Elusimicrobiota	Endomicrobia	Endomicrobiales	Endomicrobiaceae	Endomicrobium_A	unclassified	C	Endomicrobiellum		Po218_bin113	HQ	1182413	92.88	0	1.27305e+06	36.2864	Termite gut metagenome	Po218	GCA_031290625.1		SAMN21242479	k__Bacteria (UID2495)
Bacteria	Elusimicrobiota	Endomicrobia	Endomicrobiales	Endomicrobiaceae	Endomicrobium_A	unclassified	C	Endomicrobiellum	Endomicrobiellum porotermitis sp. nov.	Pq454_bin6	HQ	1035476	95.13	0	1.08849e+06	37.2274	Termite gut metagenome	Pq454	GCA_031289055.1	OR396880	SAMN21242558	k__Bacteria (UID2495)
Bacteria	Elusimicrobiota	Endomicrobia	Endomicrobiales	Endomicrobiaceae	Endomicrobium_A	unclassified	C	Endomicrobiellum	Endomicrobiellum porotermitis sp. nov.	Nc350_bin89	MQ	920991	80.9	0.37	1.13843e+06	32.5652	Termite gut metagenome	Nc350	GCA_031269295.1		SAMN21242121	k__Bacteria (UID2495)
Bacteria	Elusimicrobiota	Endomicrobia	Endomicrobiales	Endomicrobiaceae	Endomicrobium_A	unclassified	D	Endomicrobiellum		Cc175_bin54	MQ	779872	63.85	5.06	1.22141e+06	31.594	Termite gut metagenome	Cc175	GCA_031259375.1		SAMN21241085	k__Bacteria (UID2495)
Bacteria	Elusimicrobiota	Endomicrobia	Endomicrobiales	Endomicrobiaceae	Endomicrobium_A	unclassified	D	Endomicrobiellum	Endomicrobiellum cryptotermitis sp. nov.	Cd354_bin52	HQ	1051938	90.64	0	1.16057e+06	31.0543	Termite gut metagenome	Cd354	GCA_031257835.1		SAMN21241147	k__Bacteria (UID2495)
Bacteria	Elusimicrobiota	Endomicrobia	Endomicrobiales	Endomicrobiaceae	Endomicrobium_A	unclassified	D	Endomicrobiellum	Endomicrobiellum siamense sp. nov.	Gsp477_bin175	HQ	1259240	94.32	0	1.33507e+06	30.8281	Termite gut metagenome	Gsp477	GCA_031268145.1	OR396875	SAMN21241401	k__Bacteria (UID2495)
Bacteria	Elusimicrobiota	Endomicrobia	Endomicrobiales	Endomicrobiaceae	Endomicrobium_A	unclassified	D	Endomicrobiellum	Endomicrobiellum africanum sp. nov.	Nm470_bin63	HQ	1058414	95.32	0	1.11038e+06	31.1933	Termite gut metagenome	Nm470	GCA_031281995.1		SAMN21242258	k__Bacteria (UID2495)
Bacteria	Elusimicrobiota	Endomicrobia	Endomicrobiales	Endomicrobiaceae	Endomicrobium_A	unclassified	D	Endomicrobiellum	Endomicrobiellum africanum sp. nov.	Gx481_bin217	MQ	827877	59.55	0	1.39022e+06	31.6863	Termite gut metagenome	Gx481	GCA_031266185.1	OR396879	SAMN21241499	k__Bacteria (UID2495)
Bacteria	Elusimicrobiota	Endomicrobia	Endomicrobiales	Endomicrobiaceae	Endomicrobium_A	unclassified	D	Endomicrobiellum	Endomicrobiellum incisitermitis sp. nov.	Iy174_bin31	HQ	1237699	96.63	0	1.28086e+06	31.1657	Termite gut metagenome	Iy174	GCA_031275795.1		SAMN21241831	k__Bacteria (UID2495)
Bacteria	Elusimicrobiota	Endomicrobia	Endomicrobiales	Endomicrobiaceae	Endomicrobium_A	unclassified	D	Endomicrobiellum	Endomicrobiellum cubanum sp. nov.	Nc350_bin45	HQ	1332927	96.63	1.84	1.37941e+06	31.1088	Termite gut metagenome	Nc350	GCA_031269735.1	OR396877	SAMN21242104	k__Bacteria (UID2495)
Bacteria	Elusimicrobiota	Endomicrobia	Endomicrobiales	Endomicrobiaceae	Endomicrobium_A	unclassified	D	Endomicrobiellum	Endomicrobiellum cubanum sp. nov.	Pcl387_bin17	HQ	1322514	94.01	2.25	1.40678e+06	30.9486	Termite gut metagenome	Pcl387	GCA_031278955.1	OR396876	SAMN21242384	k__Bacteria (UID2495)
Bacteria	Elusimicrobiota	Endomicrobia	Endomicrobiales	Endomicrobiaceae	Endomicrobium_A	unclassified	D	Endomicrobiellum	Endomicrobiellum roisinitermitis sp. nov.	Roe453_bin8	HQ	1263672	94.38	0	1.33892e+06	31.2984	Termite gut metagenome	Roe453	GCA_031287855.1	OR396878	SAMN21242617	k__Bacteria (UID2495)
Bacteria	Elusimicrobiota	Endomicrobia	Endomicrobiales	Endomicrobiaceae	Endomicrobium_A	unclassified	E	Endomicrobiellum		Hm464_bin172	MQ	936649	86.35	1.12	1.08471e+06	27.7589	Termite gut metagenome	Hm464	GCA_031262585.1		SAMN21241653	k__Bacteria (UID2495)
Bacteria	Elusimicrobiota	Endomicrobia	Endomicrobiales	Endomicrobiaceae	Endomicrobium_A	unclassified	E	Endomicrobiellum		Kf353_bin3	MQ	916062	81.77	2.25	1.12029e+06	32.185	Termite gut metagenome	Kf353	GCA_031273885.1		SAMN21241903	k__Bacteria (UID2495)
Bacteria	Elusimicrobiota	Endomicrobia	Endomicrobiales	Endomicrobiaceae	Endomicrobium_A	unclassified	E	Endomicrobiellum		Rs511_bin67	HQ	983946	96.63	1.12	1.01826e+06	34.0016	Termite gut metagenome	Rs511	GCA_031286985.1		SAMN21242643	k__Bacteria (UID2495)
Bacteria	Elusimicrobiota	Endomicrobia	Endomicrobiales	Endomicrobiaceae	Endomicrobium_A	unclassified	E	Endomicrobiellum		Po218_bin119	MQ	409366	52.73	0	776344	30.5673	Termite gut metagenome	Po218	GCA_031290575.1		SAMN21242483	k__Bacteria (UID203)
Bacteria	Elusimicrobiota	Endomicrobia	Endomicrobiales	Endomicrobiaceae	Endomicrobium_A	Endomicrobium_A sp020328045	E	Endomicrobiellum	Endomicrobiellum pyrsonymphae sp. nov.	PV1	HQ	1252079	93.82	1.31	1.33455e+06	35.3442	single Pyrsonympha vertens cell from termite hindgut	-	GCA_020328045.1		SAMN21555665	k__Bacteria (UID2495)
Bacteria	Elusimicrobiota	Endomicrobia	Endomicrobiales	Endomicrobiaceae	Endomicrobium_A	Endomicrobium_A sp020328045	E	Endomicrobiellum	Endomicrobiellum pyrsonymphae sp. nov.	PV7	HQ	1265680	93.26	4.87	1.35715e+06	35.6058	single Pyrsonympha vertens cell from termite hindgut	-	GCA_020328025.1		SAMN21555666	k__Bacteria (UID2495)
Bacteria	Elusimicrobiota	Endomicrobia	Endomicrobiales	Endomicrobiaceae	Endomicrobium_A	Endomicrobium_A sp020328135	E	Endomicrobiellum	Endomicrobiellum dinenymphae sp. nov.	DS12	HQ	1121256	96.63	1.5	1.16036e+06	35.9842	single Dinenympha species II cell from termite hindgut	-	GCA_020328135.1		SAMN21555667	k__Bacteria (UID2495)
Bacteria	Elusimicrobiota	Endomicrobia	Endomicrobiales	Endomicrobiaceae	Endomicrobium_A	Endomicrobium_A sp020328155	F	Endomicrobiellum	Endomicrobiellum agilis sp. nov.	TA26	HQ	1285918	96.63	0	1.33076e+06	36.2622	single Trichonympha agilis cell from termite hindgut	-	GCA_020328155.1		SAMN21555664	k__Bacteria (UID2495)
Bacteria	Elusimicrobiota	Endomicrobia	Endomicrobiales	Endomicrobiaceae	Endomicrobium_A	Endomicrobium_A sp020328155	F	Endomicrobiellum	Endomicrobiellum agilis sp. nov.	Rs511_bin77	MQ	791676	67.27	5.45	1.17686e+06	35.8771	Termite gut metagenome	Rs511	GCA_031286885.1		SAMN21242647	k__Bacteria (UID203)
Bacteria	Elusimicrobiota	Endomicrobia	Endomicrobiales	Endomicrobiaceae	Endomicrobium_A	Endomicrobium_A sp020328155	F	Endomicrobiellum	Endomicrobiellum agilis sp. nov.	TA21	MQ	1365432	96.63	5.19	1.41305e+06	36.5565	single Trichonympha agilis cell from termite hindgut	-	GCA_020328115.1		SAMN21555663	k__Bacteria (UID2495)
Bacteria	Elusimicrobiota	Endomicrobia	Endomicrobiales	Endomicrobiaceae	Endomicrobium_A	Endomicrobium_A trichonymphae	F	Endomicrobiellum	Endomicrobiellum trichonymphae sp. nov.	Ca. Endomicrobium trichonymphae genomovar Ti2015	HQ	1130840	96.63	0	1.17028e+06	35.2287	single Trichonympha agilis cell from termite hindgut	-	GCA_002355835.1		SAMD00051155	k__Bacteria (UID2495)
Bacteria	Elusimicrobiota	Endomicrobia	Endomicrobiales	Endomicrobiaceae	Endomicrobium_A	Endomicrobium_A trichonymphae	F	Endomicrobiellum	Endomicrobiellum trichonymphae sp. nov.	Ca. Endomicrobium trichonymphae genomovar Ri2008	HQ	1125857	95.51	0	1.17878e+06	35.2074	single Trichonympha agilis cell from termite hindgut	-	GCA_000146025.1		SAMD00232923	k__Bacteria (UID2495)
Bacteria	Elusimicrobiota	Endomicrobia	Endomicrobiales	Endomicrobiaceae	Endomicrobium_A	unclassified	F	Endomicrobiellum		Hs463_bin53	MQ	1108012	87.27	9.55	1.26964e+06	35.6656	Termite gut metagenome	Hs463	GCA_031260905.1		SAMN21241735	k__Bacteria (UID2495)
Bacteria	Elusimicrobiota	Endomicrobia	Endomicrobiales	Endomicrobiaceae	Endomicrobium_A	unclassified	F	Endomicrobiellum		Hs463_bin80	MQ	989969	83.9	1.12	1.17994e+06	35.4915	Termite gut metagenome	Hs463	GCA_031260705.1		SAMN21241747	k__Bacteria (UID2495)
Bacteria	Elusimicrobiota	Endomicrobia	Endomicrobiales	Endomicrobiaceae	Endomicrobium_A	unclassified	F	Endomicrobiellum		Po218_bin97	MQ	1277048	86.14	3.37	1.48253e+06	32.3436	Termite gut metagenome	Po218	GCA_031289585.1		SAMN21242533	k__Bacteria (UID2495)
Bacteria	Elusimicrobiota	Endomicrobia	Endomicrobiales	Endomicrobiaceae	Endomicrobium_A	unclassified	G	Endomicrobiellum		Gx481_bin165	MQ	394984	50.91	0	775848	27.1608	Termite gut metagenome	Gx481	GCA_031266535.1		SAMN21241479	k__Bacteria (UID203)
Bacteria	Elusimicrobiota	Endomicrobia	Endomicrobiales	Endomicrobiaceae	Endomicrobium_A	unclassified	G	Endomicrobiellum	Endomicrobiellum neotermitis sp. nov.	Nm470_bin18	HQ	582188	91.01	1.12	639697	28.9707	Termite gut metagenome	Nm470	GCA_031282355.1	OR396870	SAMN21242238	k__Bacteria (UID2495)
Bacteria	Elusimicrobiota	Endomicrobia	Endomicrobiales	Endomicrobiaceae	Endomicrobium_A	unclassified	G	Endomicrobiellum		Po218_bin4	MQ	1113224	94.38	6.74	1.17951e+06	32.6179	Termite gut metagenome	Po218	GCA_031290155.1		SAMN21242503	k__Bacteria (UID2495)
Bacteria	Elusimicrobiota	Endomicrobia	Endomicrobiales	Endomicrobiaceae	Endomicrobium_A	unclassified	G	Endomicrobiellum		Pq454_bin17	MQ	525386	55.14	0.58	952822	32.2241	Termite gut metagenome	Pq454	GCA_031289525.1		SAMN21242536	k__Bacteria (UID2495)
Bacteria	Elusimicrobiota	Endomicrobia	Endomicrobiales	Endomicrobiaceae	unclassified	unclassified	I	Endomicrobiellum		Hm464_bin133	MQ	443994	85.58	0	518806	24.9217	Termite gut metagenome	Hm464	GCA_031262885.1		SAMN21241638	k__Bacteria (UID2495)
Bacteria	Elusimicrobiota	Endomicrobia	Endomicrobiales	Endomicrobiaceae	Endomicrobium_A	unclassified	I	Endomicrobiellum		Gx485_bin218	MQ	249549	56.18	0	444195	23.8206	Termite gut metagenome	Gx485	GCA_031263865.1		SAMN21241589	k__Bacteria (UID2495)
Bacteria	Elusimicrobiota	Endomicrobia	Endomicrobiales	Endomicrobiaceae	Endomicrobium_A	unclassified	I	Endomicrobiellum		Hm464_bin52	MQ	446572	65.15	1.41	685452	27.3739	Termite gut metagenome	Hm464	GCA_031262135.1		SAMN21241675	k__Bacteria (UID2495)
Bacteria	Elusimicrobiota	Endomicrobia	Endomicrobiales	Endomicrobiaceae	Endomicrobium_A	unclassified	I	Endomicrobiellum		Hm464_bin99	MQ	483639	85.96	2.25	562633	27.0346	Termite gut metagenome	Hm464	GCA_031261715.1		SAMN21241696	k__Bacteria (UID2495)
Bacteria	Elusimicrobiota	Endomicrobia	Endomicrobiales	Endomicrobiaceae	Endomicrobium_A	unclassified	I	Endomicrobiellum		Kf353_bin21	MQ	535010	84.64	0	632101	25.764	Termite gut metagenome	Kf353	GCA_031273925.1		SAMN21241899	k__Bacteria (UID2495)
Bacteria	Elusimicrobiota	Endomicrobia	Endomicrobiales	Endomicrobiaceae	Endomicrobium_A	unclassified	H	Endomicrobiellum		Ct408_bin36	MQ	562085	76.78	4.25	732072	27.5905	Termite gut metagenome	Ct408	GCA_031255375.1		SAMN21241268	k__Bacteria (UID2495)
Bacteria	Elusimicrobiota	Endomicrobia	Endomicrobiales	Endomicrobiaceae	Endomicrobium_A	unclassified	H	Endomicrobiellum	Endomicrobiellum glyptotermitis sp. nov.	Gsp477_bin5	HQ	758044	91.76	0	826116	33.518	Termite gut metagenome	Gsp477	GCA_031267715.1		SAMN21241425	k__Bacteria (UID2495)
Bacteria	Elusimicrobiota	Endomicrobia	Endomicrobiales	Endomicrobiaceae	Endomicrobium_A	unclassified	H	Endomicrobiellum	Endomicrobiellum mastotermitis sp. nov.	Md513_bin31	HQ	795254	90.64	0	877376	31.0362	Termite gut metagenome	Md513	GCA_031272445.1	OR396874	SAMN21241975	k__Bacteria (UID2495)
Bacteria	Elusimicrobiota	Endomicrobia	Endomicrobiales	Endomicrobiaceae	Endomicrobium_A	unclassified	H	Endomicrobiellum		Md513_bin60	MQ	698591	63.67	0	1.09721e+06	35.1947	Termite gut metagenome	Md513	GCA_031272265.1		SAMN21241985	k__Bacteria (UID2495)
Bacteria	Elusimicrobiota	Endomicrobia	Endomicrobiales	Endomicrobiaceae	Endomicrobium_A	unclassified	H	Endomicrobiellum	Endomicrobiellum calonymphae sp. nov.	Nc350_bin26	HQ	808055	90.57	1.12	892188	32.4235	Termite gut metagenome	Nc350	GCA_031269945.1		SAMN21242096	k__Bacteria (UID2495)
Bacteria	Elusimicrobiota	Endomicrobia	Endomicrobiales	Endomicrobiaceae	Endomicrobium_A	unclassified	H	Endomicrobiellum	Endomicrobiellum basalitermitum sp. nov.	Nm470_bin135	HQ	719205	91.76	0	783789	30.7776	Termite gut metagenome	Nm470	GCA_031282525.1		SAMN21242229	k__Bacteria (UID2495)
Bacteria	Elusimicrobiota	Endomicrobia	Endomicrobiales	Endomicrobiaceae	Endomicrobium_A	unclassified	H	Endomicrobiellum		Po218_bin49	MQ	598024	74.72	2.31	800353	31.1452	Termite gut metagenome	Po218	GCA_031290055.1		SAMN21242509	k__Bacteria (UID2495)
								Endomicrobiellum							1.12738e+06	32.3549
				Endomicrobiaceae											1.47572e+06	33.7729
Bacteria	Elusimicrobiota	Endomicrobia	Endomicrobiales	CAIRNS01	CAIRNS01	CAIRNS01 sp903880015				AM-2014_bin-1828	HQ	1808027	96.5631	1.1236	1.83404e+06	49.3207	lake water		GCA_903880015.1		SAMEA6955749	k__Bacteria (UID2495)
Bacteria	Elusimicrobiota	Endomicrobia	Endomicrobiales	CAIRNS01	CAIRNS01	CAIRNS01 sp903880015				AM_bin-1585	MQ	1763609	94.3159	0	1.8151e+06	49.3764	lake water		GCA_903870265.1		SAMEA6955167	k__Bacteria (UID2495)
				CAIRNS01											1.82457e+06	49.3485
Bacteria	Elusimicrobiota	Endomicrobia	Endomicrobiales	JAFGGC01	JAFGGC01	JAFGGC01 sp016930715				Zod_Metabat.1366	MQ	2302584	91.0112	1.1236	2.40492e+06	51.3872	Freshwater Sediment		GCA_016930715.1		SAMN17241900	k__Bacteria (UID2495)
				JAFGGC01											2.40492e+06	51.3872
Bacteria	Elusimicrobiota	Endomicrobia	Endomicrobiales	XYA2-FULL-47-53	XYA2-FULL-47-53	XYA2-FULL-47-53 sp001800315				-	HQ	2413529	96.5631	0	2.43077e+06	47.7693	Rifle well CD01 at 16ft depth; 0.2 micron filter at time point A		GCA_001800315.1		SAMN04314372	k__Bacteria (UID2495)
Bacteria	Elusimicrobiota	Endomicrobia	Endomicrobiales	XYA2-FULL-47-53	XYA2-FULL-47-53	XYA2-FULL-47-53 sp001800315				-	MQ	1730183	70.1076	0	2.21778e+06	47.108	Rifle well CD01 at 16ft depth; 0.1 micron filter at time point A		GCA_001800205.1		SAMN04314325	k__Bacteria (UID2495)
Bacteria	Elusimicrobiota	Endomicrobia	Endomicrobiales	XYA2-FULL-47-53	XYA2-FULL-47-53	XYA2-FULL-47-53 sp001800315				-	HQ	2281792	96.5631	0	2.29809e+06	47.9305	Rifle well CD01 at 16ft depth; 1.2 micron filter at time point A		GCA_001800235.1		SAMN04314399	k__Bacteria (UID2495)
Bacteria	Elusimicrobiota	Endomicrobia	Endomicrobiales	XYA2-FULL-47-53	XYA2-FULL-47-53	XYA2-FULL-47-53 sp001800315				-	MQ	1841772	75.7105	0.20429	2.18227e+06	47.5958	Rifle well CD01 at 16ft depth; 0.1 micron filter at time point B		GCA_001800425.1		SAMN04314507	k__Bacteria (UID2495)
Bacteria	Elusimicrobiota	Endomicrobia	Endomicrobiales	XYA2-FULL-47-53	XYA2-FULL-47-53	XYA2-FULL-47-53 sp001800315				-	MQ	1946950	82.7375	0	2.19616e+06	48.3803	Rifle well CD01 at 16ft depth; 1.2 micron filter at time point B		GCA_001800455.1		SAMN04314460	k__Bacteria (UID2495)
Bacteria	Elusimicrobiota	Endomicrobia	Endomicrobiales	XYA2-FULL-47-53	XYA2-FULL-47-53	XYA2-FULL-47-53 sp001800315				-	HQ	2398452	96.5631	0	2.41558e+06	47.8096	Rifle well CD01 at 16ft depth; 0.2 micron filter at time point B		GCA_001800475.1		SAMN04314444	k__Bacteria (UID2495)
Bacteria	Elusimicrobiota	Endomicrobia	Endomicrobiales	XYA2-FULL-47-53	XYA2-FULL-47-53	XYA2-FULL-47-53 sp001800315				UBA11711	MQ	2023191	82.8757	0	2.28216e+06	47.5775	groundwater		GCA_003512775.1		SAMN08019310	k__Bacteria (UID2495)
Bacteria	Elusimicrobiota	Endomicrobia	Endomicrobiales	XYA2-FULL-47-53	XYB2-FULL-50-12	XYB2-FULL-50-12 sp001800355				-	MQ	2011692	86.8914	0	2.216e+06	50.4786	Rifle well CD01 at 16ft depth; 0.2 micron filter at time point A		GCA_001800355.1		SAMN04314340	k__Bacteria (UID2495)
Bacteria	Elusimicrobiota	Endomicrobia	Endomicrobiales	XYA2-FULL-47-53	XYB2-FULL-50-12	XYB2-FULL-50-12 sp001800355				-	MQ	2162045	87.5744	2.24719	2.32709e+06	49.9541	Rifle well CD01 at 16ft depth; 0.2 micron filter at time point B		GCA_001800525.1		SAMN04314435	k__Bacteria (UID2495)
				XYA2-FULL-47-53											2.2851e+06	48.2893
Bacteria	Elusimicrobiota	Endomicrobia	Endomicrobiales	JAFGIL01	JAFGIL01	JAFGIL01 sp016929635				Zod_Metabat.202	MQ	2228376	92.1348	2.43446	2.32741e+06	39.4155	Freshwater Sediment		GCA_016929635.1		SAMN17241961	k__Bacteria (UID2495)
Bacteria	Elusimicrobiota	Endomicrobia	Endomicrobiales	JAFGIL01	JAJAPY01	JAJAPY01 sp020523885				DUR002	MQ	3394123	94.382	0	3.46791e+06	39.7553	Bog soil from slope of Durykino raven		GCA_020523885.1		SAMN22164178	k__Bacteria (UID2495)
				JAFGIL01											2.89766e+06	39.5854
Bacteria	Elusimicrobiota	Endomicrobia	Endomicrobiales	JALOBY01	JALOBY01	JALOBY01 sp023228045				SO_2017_LW4 bin 164	MQ	1350814	94.0075	1.1236	1.51163e+06	38.2501	leachate from a leachate well at an active municipal landfill in Southern Ontario		GCA_023228045.1		SAMN27301923	k__Bacteria (UID2495)
				JALOBY01											1.51163e+06	38.2501
			Endomicrobiales												1.57317e+06	35.4022
Bacteria	Elusimicrobiota	Endomicrobia	PHAN01	PHAN01	PHAN01	PHAN01 sp002841695				HGW-Elusimicrobia-1	HQ	2055243	96.6292	1.49813	2.06992e+06	52.7216	groundwater		GCA_002841695.1		SAMN06767663	k__Bacteria (UID2495)
Bacteria	Elusimicrobiota	Endomicrobia	PHAN01	PHAN01	PHAN01	PHAN01 sp002841695				08E140C01_Z5	HQ	2057256	96.6292	1.49813	2.07195e+06	52.7211						k__Bacteria (UID2495)
Bacteria	Elusimicrobiota	Endomicrobia	PHAN01	PHAN01	PHAN01	PHAN01 sp002841695				09V250M02_2016	MQ	1867649	89.8876	4.93501	1.97999e+06	53.522						k__Bacteria (UID2495)
				PHAN01											2.04062e+06	52.9882
Bacteria	Elusimicrobiota	Endomicrobia	PHAN01	unclassified	unclassified	unclassified					HQ	1453164	95.4035	0.374532	1.47407e+06	45.6847			GCA_011338245.1			k__Bacteria (UID2495)
				unclassified											1.47407e+06	45.6847
			PHAN01												1.89898e+06	51.1623
[truncated: 23 more rows]

## Sheet: Table S4 - Genome size stats
Table S4: Average genome size estimates (CheckM-corrected) and GC content of each genus-level lineage of Endomicrobiaceae. Significant differences between individual lineages are indicated.
[truncated: 17 more rows]

[truncated: 3 more sheets: Table S5 - Transposons, Table S6 - CRISPR, Table S7 - Other endosymbionts]
